# Supplementary material for: The Protein Interactome of Streptococcus pneumoniae and Bacterial Meta-interactomes Improve Function Predictions
Source: mSystems. 2017 Jun 6;2(3):e00019-17. doi: 10.1128/mSystems.00019-17 (PMC5513735; doi:10.1128/mSystems.00019-17)
Supplement: TABLE S1 [file sys003172108st1.xlsx]

## Sheet: S Table 1
Suppl. Table 1: All available ORF clones were obtained from the Pathogen Functional G.enomics Resource Center (PFGRC) at the J. Craig Venter Institute (JCV) and used as preys; all clones were used as baits and preys
plate	row	column	locus	gene description
USPAC	A	1	SP0602	pep27 protein (pep27)
USPAC	A	2	SP1253	hypothetical protein
USPAC	A	3	SP1091	hypothetical protein
USPAC	A	4	SP1028	hypothetical protein
USPAC	A	5	SP1036	hypothetical protein
USPAC	A	6	SP0301	glycosyl hydrolase; family 1; truncation
USPAC	A	7	SP0270	hypothetical protein
USPAC	A	8	SP0258	hypothetical protein
USPAC	A	9	SP0174	hypothetical protein
USPAC	A	10	SP0685	hypothetical protein
USPAC	A	11	SP0188	hypothetical protein
USPAC	A	12	SP0076	hypothetical protein
USPAC	B	1	SP0196	hypothetical protein
USPAC	B	2	SP1211	hypothetical protein
USPAC	B	3	SP0162	hypothetical protein
USPAC	B	4	SP2025	hypothetical protein
USPAC	B	5	SP1490	hypothetical protein
USPAC	B	6	SP0183	hypothetical protein
USPAC	B	7	SP1819	hypothetical protein
USPAC	B	8	SP1820	hypothetical protein
USPAC	B	9	SP0089	hypothetical protein
USPAC	B	10	SP0269	hypothetical protein
USPAC	B	11	SP1303	hypothetical protein
USPAC	B	12	SP0809	hypothetical protein
USPAC	C	1	SP1843	hypothetical protein
USPAC	C	2	SP0684	hypothetical protein
USPAC	C	3	SP1528	hypothetical protein
USPAC	C	4	SP0734	hypothetical protein
USPAC	C	5	SP1921	hypothetical protein
USPAC	C	6	SP0747	hypothetical protein
USPAC	C	7	SP0934	hypothetical protein
USPAC	C	8	SP0612	hypothetical protein
USPAC	C	9	SP1929	hypothetical protein
USPAC	C	10	SP0773	hypothetical protein
USPAC	C	11	SP1932	hypothetical protein
USPAC	C	12	SP0683	hypothetical protein
USPAC	D	1	SP1181	hypothetical protein
USPAC	D	2	SP1678	hypothetical protein
USPAC	D	3	SP0699	hypothetical protein
USPAC	D	4	SP0195	hypothetical protein
USPAC	D	5	SP0361	IS1167; transposase; truncation
USPAC	D	6	SP1150	hypothetical protein
USPAC	D	7	SP0059	hypothetical protein
USPAC	D	8	SP0821	hypothetical protein
USPAC	D	9	SP0407	hypothetical protein
USPAC	D	10	SP1718	hypothetical protein
USPAC	D	11	SP0070	hypothetical protein
USPAC	D	12	SP0444	hypothetical protein
USPAC	E	1	SP1031	hypothetical protein
USPAC	E	2	SP0654	hypothetical protein
USPAC	E	3	SP1304	hypothetical protein
USPAC	E	4	SP1629	hypothetical protein
USPAC	E	5	SP1120	hypothetical protein
USPAC	E	6	SP0414	hypothetical protein
USPAC	E	7	SP1788	hypothetical protein
USPAC	E	8	SP1977	hypothetical protein
USPAC	E	9	SP1611	hypothetical protein
USPAC	E	10	SP0172	hypothetical protein
USPAC	E	11	SP1305	hypothetical protein
USPAC	E	12	SP0080	hypothetical protein
USPAC	F	1	SP0853	hypothetical protein
USPAC	F	2	SP0316	hypothetical protein
USPAC	F	3	SP1696	hypothetical protein
USPAC	F	4	SP1216	hypothetical protein
USPAC	F	5	SP1103	hypothetical protein
USPAC	F	6	SP1481	hypothetical protein
USPAC	F	7	SP0874	hypothetical protein
USPAC	F	8	SP0428	hypothetical protein
USPAC	F	9	SP1353	hypothetical protein
USPAC	F	10	SP1351	hypothetical protein
USPAC	F	11	SP0126	hypothetical protein
USPAC	F	12	SP1962	hypothetical protein
USPAC	G	1	SP0094	hypothetical protein
USPAC	G	2	SP0244	hypothetical protein
USPAC	G	3	SP1868	conserved domain protein
USPAC	G	4	SP0497	hypothetical protein
USPAC	G	5	SP1345	hypothetical protein
USPAC	G	6	SP1138	hypothetical protein
USPAC	G	7	SP2200	hypothetical protein
USPAC	G	8	SP0621	hypothetical protein
USPAC	G	9	SP0512	hypothetical protein
USPAC	G	10	SP1165	hypothetical protein
USPAC	G	11	SP1158	hypothetical protein
USPAC	G	12	SP1842	hypothetical protein
USPAC	H	1	SP1938	hypothetical protein
USPAC	H	2	SP0093	hypothetical protein
USPAC	H	3	SP0072	hypothetical protein
USPAC	H	4	SP0632	group II intron; maturase; truncation
USPAC	H	5	SP0815	hypothetical protein
USPAC	H	6	SP1049	hypothetical protein
USPAC	H	7	SP0052	hypothetical protein
USPAC	H	8	SP0594	hypothetical protein; fusion
USPAC	H	9	SP1791	integrase-related protein
USPAC	H	10	SP0693	hypothetical protein
USPAC	H	11	SP1199	hypothetical protein
USPAC	H	12	SP0170	hypothetical protein
USPAD	A	1	SP1209	hypothetical protein
USPAD	A	2	SP0534	hypothetical protein
USPAD	A	3	SP0233	ribosomal protein L36 (rpmJ)
USPAD	A	4	SP1172	hypothetical protein
USPAD	A	5	SP0367	hypothetical protein
USPAD	A	6	SP0190	hypothetical protein
USPAD	A	7	SP1265	hypothetical protein
USPAD	A	8	SP1109	hypothetical protein
USPAD	A	9	SP0503	hypothetical protein
USPAD	A	10	SP0759	hypothetical protein
USPAD	A	11	SP0542	hypothetical protein
USPAD	A	12	SP1579	hypothetical protein
USPAD	B	1	SP0009	hypothetical protein
USPAD	B	2	SP1454	hypothetical protein
USPAD	B	3	SP1866	hypothetical protein
USPAD	B	4	SP0548	hypothetical protein
USPAD	B	5	SP0223	hypothetical protein
USPAD	B	6	SP0339	group II intron; maturase; truncation
USPAD	B	7	SP1835	hypothetical protein
USPAD	B	8	SP0040	hypothetical protein
USPAD	B	9	SP2237	competence stimulating peptide 2 (comC2)
USPAD	B	10	SP0854	hypothetical protein
USPAD	B	11	SP0164	hypothetical protein
USPAD	B	12	SP2154	IS3-Spn1; hypothetical protein; truncation
USPAD	C	1	SP1581	hypothetical protein
USPAD	C	2	SP0528	peptide pheromone BlpC (blpC)
USPAD	C	3	SP0511	hypothetical protein
USPAD	C	4	SP0763	hypothetical protein
USPAD	C	5	SP2043	hypothetical protein
USPAD	C	6	SP0296	hypothetical protein
USPAD	C	7	SP0906	hypothetical protein
USPAD	C	8	SP0808	IS66 family element; Orf3; internal deletion
USPAD	C	9	SP0692	hypothetical protein
USPAD	C	10	SP0465	hypothetical protein
USPAD	C	11	SP2005	hypothetical protein
USPAD	C	12	SP1993	ribosomal protein L34 (rpmH)
USPAD	D	1	SP2124	hypothetical protein
USPAD	D	2	SP1425	hypothetical protein
USPAD	D	3	SP1058	hypothetical protein
USPAD	D	4	SP1078	hypothetical protein
USPAD	D	5	SP2177	hypothetical protein
USPAD	D	6	SP1339	hypothetical protein
USPAD	D	7	SP0504	hypothetical protein
USPAD	D	8	SP1585	hypothetical protein
USPAD	D	9	SP1556	hypothetical protein
USPAD	D	10	SP0169	lactose phosphotransferase system repressor; degenerate
USPAD	D	11	SP1488	hypothetical protein
USPAD	D	12	SP0203	hypothetical protein
USPAD	E	1	SP0996	IS630-Spn1; transposase Orf2; truncation
USPAD	E	2	SP0087	hypothetical protein
USPAD	E	3	SP1254	hypothetical protein
USPAD	E	4	SP1217	hypothetical protein
USPAD	E	5	SP2080	IS1381; transposase OrfA; truncation
USPAD	E	6	SP1347	hypothetical protein
USPAD	E	7	SP1432	hypothetical protein
USPAD	E	8	SP0518	hypothetical protein
USPAD	E	9	SP1379	hypothetical protein
USPAD	E	10	SP0643	transposase family protein; truncation
USPAD	E	11	SP0712	lactate oxidase; truncation (lctO-1)
USPAD	E	12	SP0596	hypothetical protein
USPAD	F	1	SP1188	hypothetical protein
USPAD	F	2	SP0691	hypothetical protein
USPAD	F	3	SP0541	bacteriocin BlpO (blpO)
USPAD	F	4	SP2135	ribosomal protein L33 (rpmG-3)
USPAD	F	5	SP0973	ribosomal protein L33 (rpmG-1)
USPAD	F	6	SP0470	hypothetical protein
USPAD	F	7	SP0297	hypothetical protein
USPAD	F	8	SP2009	ribosomal protein L33 (rpmG-2)
USPAD	F	9	SP1133	hypothetical protein
USPAD	F	10	SP0124	hypothetical protein
USPAD	F	11	SP0277	hypothetical protein
USPAD	F	12	SP1038	hypothetical protein
USPAD	G	1	SP0491	hypothetical protein
USPAD	G	2	SP0077	hypothetical protein
USPAD	G	3	SP0399	glutamine ABC transporter; ATP-binding protein; truncation
USPAD	G	4	SP0398	hypothetical protein
USPAD	G	5	SP1080	hypothetical protein
USPAD	G	6	SP1039	hypothetical protein
USPAD	G	7	SP1660	hypothetical protein
USPAD	G	8	SP0573	hypothetical protein
USPAD	G	9	SP1643	hypothetical protein
USPAD	G	10	SP1958	hypothetical protein
USPAD	G	11	SP1936	type II restriction-modification system regulatory protein; putative
USPAD	G	12	SP0598	hypothetical protein
USPAD	H	1	SP1801	conserved hypothetical protein
USPAD	H	2	SP0569	type II DNA modification methyltransferase; truncation
USPAD	H	3	SP0535	hypothetical protein
USPAD	H	4	SP1971	hypothetical protein
USPAD	H	5	SP1183	hypothetical protein
USPAD	H	6	SP1210	hypothetical protein
USPAD	H	7	SP1892	hypothetical protein
USPAD	H	8	SP0543	hypothetical protein
USPAD	H	9	SP0635	hypothetical protein
USPAD	H	10	SP1307	hypothetical protein
USPAD	H	11	SP1570	hypothetical protein
USPAD	H	12	SP0455	hypothetical protein
USPAE	A	1	SP0670	hypothetical protein
USPAE	A	2	SP1803	conserved hypothetical protein
USPAE	A	3	SP1108	hypothetical protein
USPAE	A	4	SP1252	hypothetical protein
USPAE	A	5	SP0832	hypothetical protein
USPAE	A	6	SP1947	hypothetical protein
USPAE	A	7	SP0472	hypothetical protein
USPAE	A	8	SP1562	hypothetical protein
USPAE	A	9	SP1146	hypothetical protein
USPAE	A	10	SP2008	preprotein translocase; SecE subunit; putative
USPAE	A	11	SP0311	hypothetical protein
USPAE	A	12	SP0086	IS630-Spn1; transposase Orf1; truncation
USPAE	B	1	SP1836	hypothetical protein
USPAE	B	2	SP1077	conserved domain protein
USPAE	B	3	SP1414	ribosomal protein S21 (rpsU)
USPAE	B	4	SP2071	hypothetical protein
USPAE	B	5	SP1756	conserved domain protein
USPAE	B	6	SP1338	hypothetical protein
USPAE	B	7	SP1017	4-oxalocrotonate tautomerase (xylH)
USPAE	B	8	SP0559	hypothetical protein
USPAE	B	9	SP0228	ribosomal protein L30 (rpmD)
USPAE	B	10	SP1818	hypothetical protein
USPAE	B	11	SP2134	ribosomal protein L32 (rpmF)
USPAE	B	12	SP0903	hypothetical protein
USPAE	C	1	SP1642	hypothetical protein
USPAE	C	2	SP0125	hypothetical protein
USPAE	C	3	SP0429	hypothetical protein
USPAE	C	4	SP0132	IS630-Spn1; transposase Orf1; degenerate
USPAE	C	5	SP0956	hypothetical protein
USPAE	C	6	SP1949	hypothetical protein
USPAE	C	7	SP1335	hypothetical protein
USPAE	C	8	SP1656	hypothetical protein
USPAE	C	9	SP0441	ribosomal protein L28 (rpmB)
USPAE	C	10	SP2018	transposase; IS3 family; degenerate
USPAE	C	11	SP1455	hypothetical protein
USPAE	C	12	SP1401	hypothetical protein
USPAE	D	1	SP0911	hypothetical protein
USPAE	D	2	SP0513	hypothetical protein
USPAE	D	3	SP2019	ABC transporter; ATP-binding protein; truncation
USPAE	D	4	SP0866	hypothetical protein
USPAE	D	5	SP2004	hypothetical protein
USPAE	D	6	SP0333	transcriptional regulator; putative
USPAE	D	7	SP0926	hypothetical protein
USPAE	D	8	SP1531	hypothetical protein
USPAE	D	9	SP1723	hypothetical protein
USPAE	D	10	SP0068	hypothetical protein
USPAE	D	11	SP1042	hypothetical protein
USPAE	D	12	SP0679	hypothetical protein
USPAE	E	1	SP0531	bacteriocin BlpI (blpI)
USPAE	E	2	SP0997	hypothetical protein
USPAE	E	3	SP1514	ATP synthase F0; C subunit (atpE)
USPAE	E	4	SP2133	conserved domain protein
USPAE	E	5	SP0960	ribosomal protein L35 (rpmI)
USPAE	E	6	SP2118	hypothetical protein
USPAE	E	7	SP1006	hypothetical protein
USPAE	E	8	SP2183	hypothetical protein
USPAE	E	9	SP1805	hypothetical protein
USPAE	E	10	SP0772	hypothetical protein
USPAE	E	11	SP1592	conserved domain protein
USPAE	E	12	SP0540	BlpN protein (blpN)
USPAE	F	1	SP2104	hypothetical protein
USPAE	F	2	SP0217	ribosomal protein L29 (rpmC)
USPAE	F	3	SP1904	hypothetical protein
USPAE	F	4	SP1965	hypothetical protein
USPAE	F	5	SP1605	ferredoxin (fer)
USPAE	F	6	SP0134	hypothetical protein
USPAE	F	7	SP1787	hypothetical protein
USPAE	F	8	SP2140	hypothetical protein
USPAE	F	9	SP1037	type II restriction endonuclease; putative
USPAE	F	10	SP0774	hypothetical protein
USPAE	F	11	SP0147	hypothetical protein
USPAE	F	12	SP0025	hypothetical protein
USPAE	G	1	SP1628	hypothetical protein
USPAE	G	2	SP0584	transcriptional regulator; putative
USPAE	G	3	SP1206	exodeoxyribonuclease VII; small subunit (xseB)
USPAE	G	4	SP2119	transcriptional regulator; putative
USPAE	G	5	SP0947	conserved hypothetical protein
USPAE	G	6	SP0451	hypothetical protein
USPAE	G	7	SP1178	NrdH-redoxin (nrdH)
USPAE	G	8	SP0232	translation initiation factor IF-1 (infA)
USPAE	G	9	SP1300	hypothetical protein
USPAE	G	10	SP0487	hypothetical protein
USPAE	G	11	SP1030	conserved hypothetical protein
USPAE	G	12	SP1065	hypothetical protein
USPAE	H	1	SP0677	conserved hypothetical protein
USPAE	H	2	SP1789	hypothetical protein
USPAE	H	3	SP0924	hypothetical protein
USPAE	H	4	SP1657	hypothetical protein
USPAE	H	5	SP1948	conserved domain protein
USPAE	H	6	SP0418	acyl carrier protein (acpP)
USPAE	H	7	SP1755	hypothetical protein
USPAE	H	8	SP2147	hypothetical protein
USPAE	H	9	SP0738	hypothetical protein
USPAE	H	10	SP0951	conserved hypothetical protein
USPAE	H	11	SP1694	hypothetical protein
USPAE	H	12	SP0055	hypothetical protein
USPAF	A	1	SP1844	hypothetical protein
USPAF	A	2	SP1440	ABC transporter; ATP-binding protein; truncation
USPAF	A	3	SP0041	bacteriocin BlpU (blpU)
USPAF	A	4	SP0279	conserved hypothetical protein
USPAF	A	5	SP0533	bacteriocin BlpK (blpK)
USPAF	A	6	SP0861	hypothetical protein
USPAF	A	7	SP2115	hypothetical protein
USPAF	A	8	SP0822	conserved hypothetical protein
USPAF	A	9	SP1834	hypothetical protein
USPAF	A	10	SP0038	acyl carrier protein; putative
USPAF	A	11	SP0974	preprotein translocase; SecG subunit; putative
USPAF	A	12	SP0029	hypothetical protein
USPAF	B	1	SP0171	ROK family protein
USPAF	B	2	SP0142	hypothetical protein
USPAF	B	3	SP0122	conserved hypothetical protein
USPAF	B	4	SP0560	hypothetical protein
USPAF	B	5	SP1333	hypothetical protein
USPAF	B	6	SP0546	BlpZ protein; fusion (blpZ)
USPAF	B	7	SP0888	hypothetical protein
USPAF	B	8	SP0431	conserved domain protein
USPAF	B	9	SP0838	ribosomal protein S20 (rpsT)
USPAF	B	10	SP0840	hypothetical protein
USPAF	B	11	SP1459	hypothetical protein
USPAF	B	12	SP1594	IS3-Spn1; hypothetical protein; interruption
USPAF	C	1	SP0365	IS66 family element; Orf1; authentic frameshift
USPAF	C	2	SP1443	IS66 family element; Orf1
USPAF	C	3	SP1423	transcriptional repressor; putative
USPAF	C	4	SP0304	conserved hypothetical protein
USPAF	C	5	SP0389	hypothetical protein
USPAF	C	6	SP0776	KH domain protein
USPAF	C	7	SP0782	conserved hypothetical protein
USPAF	C	8	SP1314	IS66 family element; Orf1
USPAF	C	9	SP1806	conserved domain protein
USPAF	C	10	SP2174	D-alanyl carrier protein (dltC)
USPAF	C	11	SP1539	ribosomal protein S18 (rpsR)
USPAF	C	12	SP1385	hypothetical protein
USPAF	D	1	SP1299	ribosomal protein L31 (rpmE)
USPAF	D	2	SP0018	hypothetical protein
USPAF	D	3	SP1495	hypothetical protein
USPAF	D	4	SP1873	conserved hypothetical protein
USPAF	D	5	SP0640	hypothetical protein
USPAF	D	6	SP1480	hypothetical protein
USPAF	D	7	SP0116	hypothetical protein
USPAF	D	8	SP0123	competence-induced protein Ccs1 (ccs1)
USPAF	D	9	SP0561	conserved domain protein
USPAF	D	10	SP2212	transposase family protein; truncation
USPAF	D	11	SP0748	conserved hypothetical protein
USPAF	D	12	SP1882	conserved hypothetical protein
USPAF	E	1	SP1147	integrase/recombinase; phage integrase family; truncation
USPAF	E	2	SP0003	hypothetical protein
USPAF	E	3	SP1302	conserved hypothetical protein
USPAF	E	4	SP1059	hypothetical protein
USPAF	E	5	SP1092	hypothetical protein
USPAF	E	6	SP0682	hypothetical protein
USPAF	E	7	SP1494	hypothetical protein
USPAF	E	8	SP0563	hypothetical protein
USPAF	E	9	SP1596	IS3-Spn1; hypothetical protein; interruption
USPAF	E	10	SP0539	bacteriocin BlpM (blpM)
USPAF	E	11	SP1350	conserved domain protein
USPAF	E	12	SP1740	conserved hypothetical protein
USPAF	F	1	SP1223	conserved hypothetical protein
USPAF	F	2	SP0653	hypothetical protein
USPAF	F	3	SP1741	conserved hypothetical protein
USPAF	F	4	SP1473	conserved hypothetical protein
USPAF	F	5	SP1658	hypothetical protein
USPAF	F	6	SP2049	conserved hypothetical protein
USPAF	F	7	SP0067	hypothetical protein
USPAF	F	8	SP1930	hypothetical protein
USPAF	F	9	SP0218	ribosomal protein S17 (rpsQ)
USPAF	F	10	SP1663	ylmG protein (ylmG)
USPAF	F	11	SP1177	phosphocarrier protein HPr (ptsH)
USPAF	F	12	SP0275	conserved hypothetical protein
USPAF	G	1	SP1301	transposase family protein; degenerate
USPAF	G	2	SP0810	hypothetical protein
USPAF	G	3	SP2202	conserved hypothetical protein
USPAF	G	4	SP0238	ACT domain protein
USPAF	G	5	SP0733	hypothetical protein
USPAF	G	6	SP0201	hypothetical protein
USPAF	G	7	SP1132	hypothetical protein
USPAF	G	8	SP0792	hypothetical protein
USPAF	G	9	SP0363	transposase family protein; truncation
USPAF	G	10	SP0448	hypothetical protein
USPAF	G	11	SP1296	chorismate mutase; putative
USPAF	G	12	SP1312	transposase family protein; degenerate
USPAF	H	1	SP0007	S4 domain protein
USPAF	H	2	SP0192	conserved hypothetical protein
USPAF	H	3	SP0088	hypothetical protein
USPAF	H	4	SP0532	bacteriocin BlpJ (blpJ)
USPAF	H	5	SP0900	IS1381; transposase OrfA; truncation
USPAF	H	6	SP0587	hypothetical protein
USPAF	H	7	SP0222	ribosomal protein S14 (rpsN)
USPAF	H	8	SP1626	ribosomal protein S15 (rpsO)
USPAF	H	9	SP1256	conserved hypothetical protein
USPAF	H	10	SP0910	conserved hypothetical protein
USPAF	H	11	SP0775	ribosomal protein S16 (rpsP)
USPAF	H	12	SP1198	hypothetical protein
USPAG	A	1	SP1113	DNA-binding protein HU (hup)
USPAG	A	2	SP0276	conserved hypothetical protein
USPAG	A	3	SP1974	acylphosphatase
USPAG	A	4	SP1404	conserved hypothetical protein
USPAG	A	5	SP1349	hypothetical protein
USPAG	A	6	SP2037	PTS system; IIB component
USPAG	A	7	SP0213	ribosomal protein S19 (rpsS)
USPAG	A	8	SP1048	hypothetical protein
USPAG	A	9	SP0639	hypothetical protein
USPAG	A	10	SP2130	PTS system; IIB component; putative
USPAG	A	11	SP0028	IS1167; transposase; truncation
USPAG	A	12	SP0471	conserved hypothetical protein
USPAG	B	1	SP1907	chaperonin; 10 kDa (groES)
USPAG	B	2	SP1107	ribosomal protein L27 (rpmA)
USPAG	B	3	SP1703	conserved domain protein
USPAG	B	4	SP0520	hypothetical protein
USPAG	B	5	SP0109	bacteriocin; putative
USPAG	B	6	SP0625	conserved hypothetical protein; authentic point mutation
USPAG	B	7	SP1728	hypothetical protein
USPAG	B	8	SP0800	hypothetical protein
USPAG	B	9	SP1102	conserved hypothetical protein TIGR00103
USPAG	B	10	SP2199	conserved hypothetical protein
USPAG	B	11	SP1541	ribosomal protein S6 (rpsF)
USPAG	B	12	SP0039	IS1381; transposase OrfB; truncation
USPAG	C	1	SP0554	conserved hypothetical protein
USPAG	C	2	SP0326	preprotein translocase; YajC subunit (yajC-1)
USPAG	C	3	SP1144	conserved hypothetical protein
USPAG	C	4	SP0211	ribosomal protein L23 (rplW)
USPAG	C	5	SP0735	6-phospho-beta-glucosidase; truncation
USPAG	C	6	SP1864	conserved hypothetical protein
USPAG	C	7	SP1832	hypothetical protein
USPAG	C	8	SP0998	hypothetical protein
USPAG	C	9	SP1535	conserved hypothetical protein
USPAG	C	10	SP1452	hypothetical protein
USPAG	C	11	SP0555	ribosomal protein L7A family
USPAG	C	12	SP2029	preprotein translocase; YajC subunit (yajC-2)
USPAG	D	1	SP0816	hypothetical protein
USPAG	D	2	SP1912	hypothetical protein
USPAG	D	3	SP1496	transposase; IS630-Spn1 related; Orf2
USPAG	D	4	SP0983	IS630-Spn1; transposase Orf2; degenerate
USPAG	D	5	SP0206	hypothetical protein
USPAG	D	6	SP1913	cspC-related protein; authentic point mutation
USPAG	D	7	SP1635	hypothetical protein
USPAG	D	8	SP1775	conserved domain protein
USPAG	D	9	SP1197	conserved hypothetical protein
USPAG	D	10	SP1224	conserved domain protein
USPAG	D	11	SP0438	glutamyl-tRNA(Gln) amidotransferase; C subunit (gatC)
USPAG	D	12	SP0220	ribosomal protein L24 (rplX)
USPAG	E	1	SP0194	conserved hypothetical protein
USPAG	E	2	SP0646	PTS system; IIB component; putative
USPAG	E	3	SP0208	ribosomal protein S10 (rpsJ)
USPAG	E	4	SP0249	PTS system; IIB component
USPAG	E	5	SP2023	PTS system; IIB component
USPAG	E	6	SP2178	conserved hypothetical protein; interruption
USPAG	E	7	SP1141	hypothetical protein
USPAG	E	8	SP0404	hypothetical protein
USPAG	E	9	SP1955	hypothetical protein
USPAG	E	10	SP1737	DNA-directed RNA polymerase; omega subunit; putative
USPAG	E	11	SP2102	hypothetical protein
USPAG	E	12	SP0901	hypothetical protein
USPAG	F	1	SP1748	conserved hypothetical protein
USPAG	F	2	SP1428	conserved hypothetical protein
USPAG	F	3	SP1060	hypothetical protein
USPAG	F	4	SP0031	hypothetical protein
USPAG	F	5	SP1105	ribosomal protein L21 (rplU)
USPAG	F	6	SP0305	PTS system; IIB component
USPAG	F	7	SP0308	PTS system; IIA component
USPAG	F	8	SP1986	hypothetical protein
USPAG	F	9	SP1776	thioredoxin (trx)
USPAG	F	10	SP1186	PTS system; lactose-specific IIA component (lacF-2)
USPAG	F	11	SP1911	thioredoxin; putative
USPAG	F	12	SP0937	conserved hypothetical protein
USPAG	G	1	SP1047	hypothetical protein
USPAG	G	2	SP0335	cell division protein FtsL (ftsL)
USPAG	G	3	SP0114	hypothetical protein
USPAG	G	4	SP0108	hypothetical protein
USPAG	G	5	SP0650	hypothetical protein
USPAG	G	6	SP1318	v-type sodium ATP synthase; subunit G (ntpG)
USPAG	G	7	SP0248	PTS system; IIA component
USPAG	G	8	SP0781	hypothetical protein
USPAG	G	9	SP0789	conserved hypothetical protein
USPAG	G	10	SP0819	IS630-Spn1; transposase Orf2
USPAG	G	11	SP1323	hypothetical protein
USPAG	G	12	SP0492	conserved domain protein
USPAG	H	1	SP1066	IS1381; transposase OrfA; truncation
USPAG	H	2	SP1497	transposase; IS630-Spn1 related; Orf1; authentic frameshift
USPAG	H	3	SP2051	competence protein CglC (cglC)
USPAG	H	4	SP1618	PTS system; IIB component
USPAG	H	5	SP0100	conserved hypothetical protein
USPAG	H	6	SP2024	PTS system; IIA component
USPAG	H	7	SP0030	competence-induced protein Ccs16 (ccs16)
USPAG	H	8	SP2139	hypothetical protein
USPAG	H	9	SP1074	conserved hypothetical protein
USPAG	H	10	SP0524	BlpT protein; fusion (blpT)
USPAG	H	11	SP0329	hypothetical protein; interruption
USPAG	H	12	SP0372	conserved hypothetical protein
USPAH	A	1	SP1294	crcB protein (crcB-1)
USPAH	A	2	SP1288	conserved hypothetical protein
USPAH	A	3	SP0642	IS1167; transposase; truncation
USPAH	A	4	SP0700	transposase; IS30 family; degenerate
USPAH	A	5	SP1259	conserved hypothetical protein
USPAH	A	6	SP0883	hypothetical protein
USPAH	A	7	SP2014	IS630-Spn1; transposase Orf2
USPAH	A	8	SP1707	hypothetical protein
USPAH	A	9	SP0525	BlpS protein (blpS)
USPAH	A	10	SP1487	hypothetical protein
USPAH	A	11	SP0016	IS630-Spn1; transposase Orf2
USPAH	A	12	SP0780	ribonucleoside-diphosphate reductase; alpha subunit; truncation
USPAH	B	1	SP1148	IS630-Spn1; transposase Orf2
USPAH	B	2	SP0207	conserved domain protein
USPAH	B	3	SP0300	IS630-Spn1; transposase Orf2
USPAH	B	4	SP1602	phnA protein (phnA)
USPAH	B	5	SP0344	IS630-Spn1; transposase Orf2
USPAH	B	6	SP1372	conserved hypothetical protein
USPAH	B	7	SP2125	conserved hypothetical protein
USPAH	B	8	SP0634	conserved domain protein
USPAH	B	9	SP0214	ribosomal protein L22 (rplV)
USPAH	B	10	SP1106	conserved hypothetical protein
USPAH	B	11	SP0476	PTS system; lactose-specific IIA component (lacF-1)
USPAH	B	12	SP1708	hypothetical protein
USPAH	C	1	SP1679	hypothetical protein
USPAH	C	2	SP1293	ribosomal protein L19 (rplS)
USPAH	C	3	SP1499	bacterocin transport accessory protein (bta)
USPAH	C	4	SP0299	IS630-Spn1; transposase Orf1
USPAH	C	5	SP1093	hypothetical protein
USPAH	C	6	SP0995	IS630-Spn1; transposase Orf1
USPAH	C	7	SP0990	hypothetical protein
USPAH	C	8	SP0731	conserved domain protein
USPAH	C	9	SP0514	hypothetical protein
USPAH	C	10	SP0345	IS630-Spn1; transposase Orf1
USPAH	C	11	SP0818	IS630-Spn1; transposase Orf1
USPAH	C	12	SP1442	IS66 family element; Orf2
USPAH	D	1	SP2137	IS1381; transposase OrfA; internal deletion
USPAH	D	2	SP0557	ribosome-binding factor A (rbfA)
USPAH	D	3	SP0703	hypothetical protein
USPAH	D	4	SP0131	IS630-Spn1; transposase Orf2; degenerate
USPAH	D	5	SP1744	iojap-related protein
USPAH	D	6	SP1856	transcriptional regulator; MerR family
USPAH	D	7	SP1131	transcriptional regulator; putative
USPAH	D	8	SP1462	conserved hypothetical protein
USPAH	D	9	SP0501	transcriptional regulator; MerR family
USPAH	D	10	SP0226	ribosomal protein L18 (rplR)
USPAH	D	11	SP1054	Tn5252; Orf 10 protein
USPAH	D	12	SP0449	hypothetical protein
USPAH	E	1	SP1255	3-isopropylmalate dehydratase; small subunit; putative
USPAH	E	2	SP0961	ribosomal protein L20 (rplT)
USPAH	E	3	SP2061	conserved hypothetical protein
USPAH	E	4	SP1261	conserved hypothetical protein
USPAH	E	5	SP1935	hypothetical protein
USPAH	E	6	SP1537	general stress protein 13; putative
USPAH	E	7	SP1917	hypothetical protein
USPAH	E	8	SP1699	holo-(acyl-carrier protein) synthase (acpS)
USPAH	E	9	SP0633	hypothetical protein
USPAH	E	10	SP0302	conserved domain protein
USPAH	E	11	SP1143	conserved hypothetical protein
USPAH	E	12	SP1281	hypothetical protein
USPAH	F	1	SP0442	conserved hypothetical protein
USPAH	F	2	SP0234	ribosomal protein S13 (rpsM)
USPAH	F	3	SP1543	conserved hypothetical protein; authentic point mutation
USPAH	F	4	SP1714	transcriptional regulator; GntR family
USPAH	F	5	SP1055	Tn5252; Orf 9 protein
USPAH	F	6	SP1354	ribosomal protein L7/L12 (rplL)
USPAH	F	7	SP0219	ribosomal protein L14 (rplN)
USPAH	F	8	SP0008	hypothetical protein
USPAH	F	9	SP1822	conserved domain protein
USPAH	F	10	SP2226	conserved hypothetical protein
USPAH	F	11	SP2042	ribonuclease P protein component (rnpA)
USPAH	F	12	SP0293	hypothetical protein
USPAH	G	1	SP1218	conserved hypothetical protein
USPAH	G	2	SP0412	conserved hypothetical protein
USPAH	G	3	SP2054	conserved hypothetical protein
USPAH	G	4	SP0728	hypothetical protein
USPAH	G	5	SP1719	IS1239; transposase; putative; degenerate
USPAH	G	6	SP1295	crcB protein (crcB-2)
USPAH	G	7	SP1173	conserved hypothetical protein
USPAH	G	8	SP1289	hypothetical protein
USPAH	G	9	SP1841	conserved domain protein
USPAH	G	10	SP1010	large conductance mechanosensitive channel protein MscL (mscL)
USPAH	G	11	SP1053	conserved domain protein
USPAH	G	12	SP1567	endoribonuclease L-PSP
USPAH	H	1	SP1348	conserved hypothetical protein
USPAH	H	2	SP0962	lactoylglutathione lyase (gloA)
USPAH	H	3	SP0115	hypothetical protein
USPAH	H	4	SP1334	conserved hypothetical protein
USPAH	H	5	SP0696	hypothetical protein
USPAH	H	6	SP0678	conserved hypothetical protein
USPAH	H	7	SP1846	conserved hypothetical protein; degenerate
USPAH	H	8	SP0235	ribosomal protein S11 (rpsK)
USPAH	H	9	SP1411	conserved hypothetical protein
USPAH	H	10	SP1558	hypothetical protein
USPAH	H	11	SP0597	group II intron; maturase; degenerate
USPAH	H	12	SP0237	ribosomal protein L17 (rplQ)
USPAI	A	1	SP0592	conserved hypothetical protein
USPAI	A	2	SP1085	IS1381; transposase OrfA; authentic frameshift
USPAI	A	3	SP1309	IS1381; transposase OrfB; authentic frameshift
USPAI	A	4	SP1086	IS1381; transposase OrfB
USPAI	A	5	SP0537	IS1381; transposase OrfA
USPAI	A	6	SP0844	cytidine deaminase (cdd)
USPAI	A	7	SP1630	hypothetical protein
USPAI	A	8	SP0538	IS1381; transposase OrfB
USPAI	A	9	SP0490	hypothetical protein
USPAI	A	10	SP2138	IS1381; transposase OrfB
USPAI	A	11	SP1195	IS1381; transposase OrfB
USPAI	A	12	SP0941	IS1381; transposase OrfB
USPAI	B	1	SP1928	IS1381; transposase OrfB
USPAI	B	2	SP1476	hypothetical protein
USPAI	B	3	SP2079	IS1381; transposase OrfB
USPAI	B	4	SP1927	IS1381; transposase OrfA
USPAI	B	5	SP0434	conserved hypothetical protein
USPAI	B	6	SP1410	conserved hypothetical protein
USPAI	B	7	SP0295	ribosomal protein S9 (rpsI)
USPAI	B	8	SP1908	single-strand DNA-binding protein (ssbB)
USPAI	B	9	SP0564	hypothetical protein
USPAI	B	10	SP0968	diacylglycerol kinase
USPAI	B	11	SP2074	transposase; IS116/IS110/IS902 family; degenerate
USPAI	B	12	SP0189	conserved hypothetical protein
USPAI	C	1	SP0544	immunity protein BlpX (blpX)
USPAI	C	2	SP0942	IS1381; transposase OrfA
USPAI	C	3	SP1310	IS1381; transposase OrfA
USPAI	C	4	SP0224	ribosomal protein S8 (rpsH)
USPAI	C	5	SP1196	IS1381; transposase OrfA; authentic frameshift
USPAI	C	6	SP0727	transcriptional repressor; putative
USPAI	C	7	SP1424	hypothetical protein
USPAI	C	8	SP1405	conserved hypothetical protein
USPAI	C	9	SP0536	immunity protein BlpL (blpL)
USPAI	C	10	SP2050	competence protein CglD (cglD)
USPAI	C	11	SP0064	PTS system; IIA component
USPAI	C	12	SP1851	conserved hypothetical protein
USPAI	D	1	SP0884	hypothetical protein
USPAI	D	2	SP1477	hypothetical protein
USPAI	D	3	SP1995	conserved hypothetical protein
USPAI	D	4	SP1142	hypothetical protein
USPAI	D	5	SP2027	conserved hypothetical protein
USPAI	D	6	SP1549	polypeptide deformylase (def-2)
USPAI	D	7	SP1924	hypothetical protein
USPAI	D	8	SP0521	HIT family protein
USPAI	D	9	SP1641	conserved domain protein
USPAI	D	10	SP1959	nucleoside diphosphate kinase (ndk)
USPAI	D	11	SP0889	hypothetical protein
USPAI	D	12	SP0216	ribosomal protein L16 (rplP)
USPAI	E	1	SP0271	ribosomal protein S12 (rpsL)
USPAI	E	2	SP2047	conserved domain protein
USPAI	E	3	SP0256	acetyltransferase; GNAT family
USPAI	E	4	SP1149	IS630-Spn1; transposase Orf1
USPAI	E	5	SP0015	IS630-Spn1; transposase Orf1
USPAI	E	6	SP2015	IS630-Spn1; transposase Orf1
USPAI	E	7	SP0193	conserved hypothetical protein; authentic frameshift
USPAI	E	8	SP0583	IS1239; transposase; putative; degenerate
USPAI	E	9	SP1507	ATP synthase F1; epsilon subunit (atpC)
USPAI	E	10	SP0113	argininosuccinate synthase; truncation (argG)
USPAI	E	11	SP0424	(3R)-hydroxymyristoyl-(acyl-carrier-protein) dehydratase (fabZ)
USPAI	E	12	SP0817	MutT/nudix family protein
USPAI	F	1	SP0433	N utilization substance protein B (nusB)
USPAI	F	2	SP1193	galactose-6-phosphate isomerase; LacA subunit (lacA)
USPAI	F	3	SP2089	transposase; IS1380-Spn1 related; truncation
USPAI	F	4	SP2062	transcriptional regulator; MarR family
USPAI	F	5	SP1934	hypothetical protein
USPAI	F	6	SP0630	ribosomal protein L11 (rplK)
USPAI	F	7	SP1794	hypothetical protein
USPAI	F	8	SP1783	MutT/nudix family protein
USPAI	F	9	SP1516	acetyltransferase; GNAT family
USPAI	F	10	SP1620	PTS system; nitrogen regulatory component IIA; putative
USPAI	F	11	SP2028	phosphotyrosine protein phosphatase
USPAI	F	12	SP1140	hypothetical protein
USPAI	G	1	SP1203	transcriptional repressor; putative
USPAI	G	2	SP1545	conserved hypothetical protein
USPAI	G	3	SP1011	GtrA family protein
USPAI	G	4	SP1023	acetyltransferase; GNAT family
USPAI	G	5	SP2164	PTS system; IIA component
USPAI	G	6	SP0321	PTS system; IIA component
USPAI	G	7	SP0416	transcriptional regulator; MarR family
USPAI	G	8	SP2068	cytidine/deoxycytidylate deaminase family protein
USPAI	G	9	SP0033	conserved hypothetical protein
USPAI	G	10	SP0396	PTS system; mannitol-specific IIA component (mtlF)
USPAI	G	11	SP0128	ribosomal-protein-alanine acetyltransferase; putative
USPAI	G	12	SP1636	Rrf2 family protein
USPAI	H	1	SP1486	IS3-Spn1; hypothetical protein; degenerate
USPAI	H	2	SP1614	IS3-Spn1; hypothetical protein; degenerate
USPAI	H	3	SP0849	IS3-Spn1; hypothetical protein; degenerate
USPAI	H	4	SP2172	adc operon repressor AdcR (adcR)
USPAI	H	5	SP0161	conserved domain protein
USPAI	H	6	SP0870	NifU family protein
USPAI	H	7	SP1760	conserved domain protein
USPAI	H	8	SP2090	transcriptional regulator
USPAI	H	9	SP0229	ribosomal protein L15 (rplO)
USPAI	H	10	SP0796	conserved hypothetical protein
USPAI	H	11	SP2213	IS66 family element; Orf2; interruption
USPAI	H	12	SP1863	transcriptional regulator; MarR family
USPAJ	A	1	SP0021	deoxyuridine 5'triphosphate nucleotidohydrolase; putative
USPAJ	A	2	SP1297	flavodoxin (fld)
USPAJ	A	3	SP0135	glycosyl transferase; putative
USPAJ	A	4	SP1644	conserved hypothetical protein
USPAJ	A	5	SP1437	conserved domain protein
USPAJ	A	6	SP2165	fucose operon FucU protein (fucU)
USPAJ	A	7	SP1944	conserved hypothetical protein TIGR00150
USPAJ	A	8	SP0294	ribosomal protein L13 (rplM)
USPAJ	A	9	SP1127	hypothetical protein
USPAJ	A	10	SP2077	transcriptional repressor; putative
USPAJ	A	11	SP1136	conserved domain protein
USPAJ	A	12	SP1465	hypothetical protein
USPAJ	B	1	SP1807	acetyltransferase; GNAT family
USPAJ	B	2	SP1730	hypothetical protein
USPAJ	B	3	SP1915	hypothetical protein
USPAJ	B	4	SP0909	conserved hypothetical protein
USPAJ	B	5	SP0565	conserved domain protein
USPAJ	B	6	SP1920	transcriptional regulator; MarR family
USPAJ	B	7	SP1619	PTS system; IIA component
USPAJ	B	8	SP1135	hypothetical protein
USPAJ	B	9	SP1691	conserved hypothetical protein
USPAJ	B	10	SP1996	universal stress protein family
USPAJ	B	11	SP1680	conserved hypothetical protein
USPAJ	B	12	SP1786	conserved hypothetical protein
USPAJ	C	1	SP2204	ribosomal protein L9 (rplI)
USPAJ	C	2	SP1313	IS66 family element; Orf2; interruption
USPAJ	C	3	SP0364	IS66 family element; Orf2; interruption
USPAJ	C	4	SP0812	IS66 family element; Orf2; interruption
USPAJ	C	5	SP0740	MutT/nudix family protein
USPAJ	C	6	SP0119	MutT/nudix family protein
USPAJ	C	7	SP0595	hypothetical protein
USPAJ	C	8	SP1327	conserved hypothetical protein
USPAJ	C	9	SP2195	transcriptional regulator CtsR (ctsR)
USPAJ	C	10	SP0198	hypothetical protein
USPAJ	C	11	SP0160	conserved domain protein
USPAJ	C	12	SP2048	conserved hypothetical protein
USPAJ	D	1	SP0928	lipoprotein signal peptidase (lspA)
USPAJ	D	2	SP2081	conserved hypothetical protein
USPAJ	D	3	SP1849	DpnD protein (dpnD)
USPAJ	D	4	SP1774	transcriptional regulator; putative
USPAJ	D	5	SP1878	CBS domain protein
USPAJ	D	6	SP1597	conserved hypothetical protein
USPAJ	D	7	SP1520	acetyltransferase; GNAT family
USPAJ	D	8	SP1168	mutator MutT protein (mutX)
USPAJ	D	9	SP1777	conserved hypothetical protein
USPAJ	D	10	SP1235	MutT/nudix family protein
USPAJ	D	11	SP0020	cytidine/deoxycytidylate deaminase family protein
USPAJ	D	12	SP0175	riboflavin synthase; beta subunit (ribH)
USPAJ	E	1	SP0138	hypothetical protein
USPAJ	E	2	SP0976	SsrA-binding protein (smpB)
USPAJ	E	3	SP2120	hypothetical protein
USPAJ	E	4	SP0744	cytidine and deoxycytidylate deaminase family protein
USPAJ	E	5	SP2163	PTS system; IIB component
USPAJ	E	6	SP1785	hypothetical protein
USPAJ	E	7	SP1540	single-strand binding protein (ssb)
USPAJ	E	8	SP0158	NrdI family protein
USPAJ	E	9	SP0893	transcriptional repressor; putative
USPAJ	E	10	SP0272	ribosomal protein S7 (rpsG)
USPAJ	E	11	SP1064	transposase; IS200 family
USPAJ	E	12	SP1622	transposase; IS200 family
USPAJ	F	1	SP1713	conserved hypothetical protein
USPAJ	F	2	SP0982	IS3-Spn1; hypothetical protein/transposase; internal deletion
USPAJ	F	3	SP1370	shikimate kinase (aroK)
USPAJ	F	4	SP1050	transcriptional regulator; putative
USPAJ	F	5	SP0446	acetolactate synthase; small subunit (ilvN)
USPAJ	F	6	SP1604	hypothetical protein
USPAJ	F	7	SP1321	v-type sodium ATP synthase; subunit K (ntpK)
USPAJ	F	8	SP1926	hypothetical protein
USPAJ	F	9	SP0313	glutathione peroxidase
USPAJ	F	10	SP0061	PTS system; IIB component
USPAJ	F	11	SP2006	transcriptional regulator ComX2 (comX2)
USPAJ	F	12	SP1019	acetyltransferase; GNAT family
USPAJ	G	1	SP0014	transcriptional regulator ComX1 (comX1)
USPAJ	G	2	SP0552	SP14.3 protein
USPAJ	G	3	SP2238	conserved hypothetical protein
USPAJ	G	4	SP0769	VanZF-related protein
USPAJ	G	5	SP0985	regulatory protein; putative
USPAJ	G	6	SP1517	transcription elongation factor GreA (greA)
USPAJ	G	7	SP0340	autoinducer-2 production protein (luxS)
USPAJ	G	8	SP1831	hypothetical protein
USPAJ	G	9	SP0440	glycosyl transferase; degenerate
USPAJ	G	10	SP2036	PTS system; IIA component
USPAJ	G	11	SP0423	acetyl-CoA carboxylase; bitoin carboxyl carrier protein (accB)
USPAJ	G	12	SP1968	phosphopantetheine adenylyltransferase (coaD)
USPAJ	H	1	SP1236	acetyltransferase; GNAT family
USPAJ	H	2	SP0053	phosphoribosylaminoimidazole carboxylase; catalytic subunit (purE)
USPAJ	H	3	SP1422	hypothetical protein
USPAJ	H	4	SP0323	PTS system; IIB component
USPAJ	H	5	SP0992	conserved hypothetical protein
USPAJ	H	6	SP1512	ATP synthase F0; B subunit (atpF)
USPAJ	H	7	SP1519	acetyltransferase; GNAT family
USPAJ	H	8	SP2217	rod shpae-determining protein MreD; putative
USPAJ	H	9	SP1464	acetyltransferase; GNAT family
USPAJ	H	10	SP0227	ribosomal protein S5 (rpsE)
USPAJ	H	11	SP0307	PTS system; IIA component
USPAJ	H	12	SP1384	conserved hypothetical protein
USPAK	A	1	SP0967	conserved hypothetical protein TIGR00043
USPAK	A	2	SP0645	PTS system IIA component; putative
USPAK	A	3	SP0024	conserved hypothetical protein
USPAK	A	4	SP0864	conserved hypothetical protein
USPAK	A	5	SP0732	transposase family protein; authentic frameshift
USPAK	A	6	SP0950	acetyltransferase; GNAT family
USPAK	A	7	SP1745	isochorismatase family protein
USPAK	A	8	SP1355	ribosomal protein L10 (rplJ)
USPAK	A	9	SP0794	MutT/nudix family protein
USPAK	A	10	SP1916	PAP2 family protein
USPAK	A	11	SP0486	RNA methyltransferase; TrmH family
USPAK	A	12	SP0628	HIT family protein
USPAK	B	1	SP0204	acetyltransferase; GNAT family
USPAK	B	2	SP1571	dihydrofolate reductase (folA)
USPAK	B	3	SP0309	hypothetical protein
USPAK	B	4	SP1484	transposase family protein; authentic frameshift
USPAK	B	5	SP1194	lacX protein; truncation
USPAK	B	6	SP0049	vanZ protein; putative
USPAK	B	7	SP1012	conserved hypothetical protein
USPAK	B	8	SP0393	IS3-Spn1; hypothetical protein; authentic point mutation
USPAK	B	9	SP0580	acetyltransferase; GNAT family
USPAK	B	10	SP0811	transposase family protein
USPAK	B	11	SP0767	conserved hypothetical protein
USPAK	B	12	SP1533	conserved domain protein
USPAK	C	1	SP1453	conserved domain protein
USPAK	C	2	SP0834	hemolysin-related protein
USPAK	C	3	SP1577	adenine phosphoribosyltransferase (apt)
USPAK	C	4	SP1234	transcriptional regulator; biotin repressor family
USPAK	C	5	SP0022	conserved hypothetical protein
USPAK	C	6	SP1192	galactose-6-phosphate isomerase; LacB subunit (lacB)
USPAK	C	7	SP0813	IS3-Spn1; hypothetical protein; authentic point mutation
USPAK	C	8	SP0939	conserved hypothetical protein
USPAK	C	9	SP0430	hypothetical protein
USPAK	C	10	SP1943	acetyltransferase; GNAT family
USPAK	C	11	SP0778	16S rRNA processing protein RimM (rimM)
USPAK	C	12	SP1651	thiol peroxidase (psaD)
USPAK	D	1	SP2211	IS66 family element; Orf3; degenerate
USPAK	D	2	SP1879	conserved hypothetical protein
USPAK	D	3	SP1640	hypothetical protein
USPAK	D	4	SP1278	pyrimidine operon regulatory protein (pyrR)
USPAK	D	5	SP0837	DNA topology modulation protein FlaR; putative
USPAK	D	6	SP0723	conserved domain protein
USPAK	D	7	SP0516	heat shock protein GrpE (grpE)
USPAK	D	8	SP0500	conserved domain protein
USPAK	D	9	SP2191	conserved hypothetical protein
USPAK	D	10	SP1750	conserved hypothetical protein
USPAK	D	11	SP0371	conserved hypothetical protein
USPAK	D	12	SP2155	immunoglobulin A1 protease; degenerate
USPAK	E	1	SP1463	methylated-DNA--protein-cysteine S-methyltransferase (ogt)
USPAK	E	2	SP0879	hypothetical protein
USPAK	E	3	SP1903	conserved hypothetical protein
USPAK	E	4	SP1511	ATP synthase F1; delta subunit (atpH)
USPAK	E	5	SP1572	non-heme iron-containing ferritin
USPAK	E	6	SP0783	conserved hypothetical protein
USPAK	E	7	SP0180	DNA-3-methyladenine glycosylase I (tag)
USPAK	E	8	SP1858	transcriptional regulator; TetR family
USPAK	E	9	SP2007	transcription antitermination protein NusG (nusG)
USPAK	E	10	SP0225	ribosomal protein L6 (rplF)
USPAK	E	11	SP1969	type II DNA modification methyltransferase; putative
USPAK	E	12	SP2095	5-formyltetrahydrofolate cyclo-ligase family protein
USPAK	F	1	SP0507	type I restriction-modification system; S subunit; putative
USPAK	F	2	SP1664	ylmF protein (ylmF)
USPAK	F	3	SP0830	hypothetical protein
USPAK	F	4	SP1189	hypothetical protein
USPAK	F	5	SP1280	conserved hypothetical protein
USPAK	F	6	SP0012	hypoxanthine-guanine phosphoribosyltransferase (hpt)
USPAK	F	7	SP0221	ribosomal protein L5 (rplE)
USPAK	F	8	SP0332	hypothetical protein
USPAK	F	9	SP2234	transcriptional regulator; TetR family
USPAK	F	10	SP2222	CDP-diacylglycerol--glycerol-3-phosphate 3-phosphatidyltransferase (pgsA)
USPAK	F	11	SP0989	MutT/nudix family protein
USPAK	F	12	SP0048	phosphoribosylglycinamide formyltransferase (purN)
USPAK	G	1	SP0482	conserved hypothetical protein
USPAK	G	2	SP0405	conserved hypothetical protein
USPAK	G	3	SP0409	conserved hypothetical protein
USPAK	G	4	SP2206	ribosomal subunit interface protein (yfiA)
USPAK	G	5	SP1419	acetyltransferase; GNAT family
USPAK	G	6	SP1082	acetyltransferase; GNAT family
USPAK	G	7	SP1231	flavoprotein
USPAK	G	8	SP0804	4-methyl-5(b-hydroxyethyl)-thiazole monophosphate biosynthesis protein; putative
USPAK	G	9	SP0291	GTP cyclohydrolase I (folE)
USPAK	G	10	SP1931	hypothetical protein; fusion
USPAK	G	11	SP1532	conserved domain protein; authentic frameshift
USPAK	G	12	SP0652	conserved hypothetical protein
USPAK	H	1	SP1000	thioredoxin family protein
USPAK	H	2	SP1430	type II restriction endonuclease; putative; authentic point mutation
USPAK	H	3	SP0959	translation initiation factor IF-3 (infC)
USPAK	H	4	SP0945	ribosome recycling factor (frr)
USPAK	H	5	SP0743	transcriptional regulator; TetR family
USPAK	H	6	SP0074	acetyltransferase; CysE/LacA/LpxA/NodL family
USPAK	H	7	SP0165	flavoprotein
USPAK	H	8	SP0719	conserved hypothetical protein
USPAK	H	9	SP1284	lemA protein (lemA)
USPAK	H	10	SP0435	translation elongation factor P (efp)
USPAK	H	11	SP1779	hypothetical protein
USPAK	H	12	SP1990	primase-related protein
USPAL	A	1	SP0566	acetyltransferase; GNAT family
USPAL	A	2	SP0663	conserved hypothetical protein
USPAL	A	3	SP1232	membrane protein
USPAL	A	4	SP1237	acetyltransferase; GNAT family
USPAL	A	5	SP0133	hypothetical protein
USPAL	A	6	SP0694	conserved domain protein
USPAL	A	7	SP0488	conserved hypothetical protein
USPAL	A	8	SP0659	thioredoxin family protein
USPAL	A	9	SP1816	anthranilate synthase component II (trpG)
USPAL	A	10	SP1096	conserved hypothetical protein
USPAL	A	11	SP0953	acetyltransferase; GNAT family
USPAL	A	12	SP0191	hypothetical protein
USPAL	B	1	SP1875	conserved hypothetical protein
USPAL	B	2	SP0153	hypothetical protein
USPAL	B	3	SP0005	peptidyl-tRNA hydrolase (pth)
USPAL	B	4	SP0260	conserved hypothetical protein
USPAL	B	5	SP2105	hypothetical protein
USPAL	B	6	SP1802	hypothetical protein
USPAL	B	7	SP0805	hydrolase; haloacid dehalogenase-like family
USPAL	B	8	SP1793	hypothetical protein
USPAL	B	9	SP1583	isochorismatase family protein
USPAL	B	10	SP1308	toxin secretion ATP-binding protein; truncation
USPAL	B	11	SP0624	conserved hypothetical protein
USPAL	B	12	SP0157	hypothetical protein
USPAL	C	1	SP1847	xanthine phosphoribosyltransferase (xpt)
USPAL	C	2	SP1467	conserved hypothetical protein
USPAL	C	3	SP1233	hypothetical protein
USPAL	C	4	SP1320	v-type sodium ATP synthase; subunit E (ntpE)
USPAL	C	5	SP1773	IS630-Spn1; transposase Orf1/Orf2 degenerate
USPAL	C	6	SP0957	ABC transporter; ATP-binding protein
USPAL	C	7	SP1346	conserved hypothetical protein
USPAL	C	8	SP2182	hypothetical protein
USPAL	C	9	SP0107	LysM domain protein
USPAL	C	10	SP1332	conserved domain protein
USPAL	C	11	SP1568	GTP-binding protein
USPAL	C	12	SP0331	hypothetical protein; authentic frameshift
USPAL	D	1	SP0746	ATP-dependent Clp protease; proteolytic subunit (clpP)
USPAL	D	2	SP0841	conserved hypothetical protein
USPAL	D	3	SP0993	exonuclease
USPAL	D	4	SP0205	anaerobic ribonucleoside-triphosphate reductase activating protein (nrdG)
USPAL	D	5	SP0099	hypothetical protein
USPAL	D	6	SP0567	conserved domain protein
USPAL	D	7	SP1746	conserved hypothetical protein
USPAL	D	8	SP0179	Holliday junction DNA helicase RuvA (ruvA)
USPAL	D	9	SP2046	conserved domain protein; authentic frameshift
USPAL	D	10	SP0370	recombination protein U (recU)
USPAL	D	11	SP1672	recombination protein RecR (recR)
USPAL	D	12	SP1204	hemolysin A; putative
USPAL	E	1	SP0902	hypothetical protein
USPAL	E	2	SP1022	Sua5/YciO/YrdC family protein
USPAL	E	3	SP1813	N-(5'-phosphoribosyl)-anthranilate isomerase (trpF)
USPAL	E	4	SP1018	thymidine kinase (tdk)
USPAL	E	5	SP2000	DNA-binding response regulator
USPAL	E	6	SP1170	hypothetical protein
USPAL	E	7	SP0493	DNA-directed RNA polymerase; delta subunit; putative
USPAL	E	8	SP1880	HAM1 protein
USPAL	E	9	SP0622	nitroreductase family protein
USPAL	E	10	SP1471	oxidoreductase; putative
USPAL	E	11	SP0971	kinase; putative
USPAL	E	12	SP0766	superoxide dismutase; manganese-dependent (sodA)
USPAL	F	1	SP1752	mechanosensitive ion channel; putative
USPAL	F	2	SP1925	hypothetical protein
USPAL	F	3	SP1492	cell wall surface anchor family protein
USPAL	F	4	SP1804	general stress protein 24; putative
USPAL	F	5	SP1315	v-type sodium ATP synthase; subunit D (ntpD)
USPAL	F	6	SP0085	ribosomal protein S4 (rpsD)
USPAL	F	7	SP1041	hypothetical protein
USPAL	F	8	SP0547	conserved domain protein
USPAL	F	9	SP1669	MutT/nudix family protein
USPAL	F	10	SP1456	polypeptide deformylase (def-1)
USPAL	F	11	SP1026	conserved hypothetical protein
USPAL	F	12	SP1625	cadmium resistance transporter; putative
USPAL	G	1	SP0154	hypothetical protein
USPAL	G	2	SP0402	signal peptidase I (spi)
USPAL	G	3	SP1134	hypothetical protein
USPAL	G	4	SP1406	hypothetical protein
USPAL	G	5	SP0666	conserved hypothetical protein
USPAL	G	6	SP1522	conserved domain protein
USPAL	G	7	SP1720	conserved hypothetical protein
USPAL	G	8	SP0589	serine acetyltransferase (cysE)
USPAL	G	9	SP1945	hypothetical protein
USPAL	G	10	SP1729	IS1381; transposase OrfA/OrfB; truncation
USPAL	G	11	SP0984	phosphoglycerate mutase family protein
USPAL	G	12	SP2064	hydrolase; haloacid dehalogenase-like family
USPAL	H	1	SP0711	amino acid ABC transporter; permease protein
USPAL	H	2	SP0315	IS200S; transposase; interruption
USPAL	H	3	SP0026	hypothetical protein
USPAL	H	4	SP0673	hypothetical protein
USPAL	H	5	SP0210	ribosomal protein L4 (rplD)
USPAL	H	6	SP2039	conserved hypothetical protein
USPAL	H	7	SP0209	ribosomal protein L3 (rplC)
USPAL	H	8	SP1738	guanylate kinase (gmk)
USPAL	H	9	SP1910	conserved hypothetical protein
USPAL	H	10	SP0898	transcriptional repressor; degenerate
USPAL	H	11	SP1279	endonuclease III (nth)
USPAL	H	12	SP1007	hypothetical protein
USPAM	A	1	SP1601	conserved hypothetical protein
USPAM	A	2	SP1646	metallo-beta-lactamase superfamily protein
USPAM	A	3	SP1501	amino acid ABC transporter; ATP-binding protein
USPAM	A	4	SP0718	thiamine-phosphate pyrophosphorylase (thiE-1)
USPAM	A	5	SP1436	hypothetical protein
USPAM	A	6	SP1747	conserved hypothetical protein
USPAM	A	7	SP0745	uracil phosphoribosyltransferase (upp)
USPAM	A	8	SP0317	4-hydroxy-2-oxoglutarate aldolase/2-dehydro-3-deoxyphosphogluconate aldolase
USPAM	A	9	SP1546	conserved domain protein
USPAM	A	10	SP1627	conserved hypothetical protein
USPAM	A	11	SP1957	ABC transporter; ATP-binding protein
USPAM	A	12	SP0387	DNA-binding response regulator
USPAM	B	1	SP0725	thiamine-phosphate pyrophosphorylase (thiE-2)
USPAM	B	2	SP0702	orotate phosphoribosyltransferase PyrE (pyrE)
USPAM	B	3	SP0104	hydrolase; haloacid dehalogenase-like family
USPAM	B	4	SP1704	ABC transporter; ATP-binding protein
USPAM	B	5	SP1260	copper homeostasis protein CutC (cutC)
USPAM	B	6	SP1450	platelet activating factor; putative
USPAM	B	7	SP0069	choline binding protein I (cbpI)
USPAM	B	8	SP0695	HesA/MoeB/ThiF family protein
USPAM	B	9	SP2209	conserved hypothetical protein
USPAM	B	10	SP0550	conserved hypothetical protein
USPAM	B	11	SP0177	riboflavin synthase; alpha subunit (ribE)
USPAM	B	12	SP0350	capsular polysaccharide biosynthesis protein Cps4E (cps4E)
USPAM	C	1	SP2166	L-fuculose phosphate aldolase (fucA)
USPAM	C	2	SP1208	uridine kinase (udk)
USPAM	C	3	SP0231	adenylate kinase (adk)
USPAM	C	4	SP0935	thymidylate kinase (tmk)
USPAM	C	5	SP0687	ABC transporter; ATP-binding protein
USPAM	C	6	SP1705	hypothetical protein
USPAM	C	7	SP0111	amino acid ABC transporter; ATP-binding protein; putative
USPAM	C	8	SP1090	conserved hypothetical protein
USPAM	C	9	SP2116	conserved domain protein
USPAM	C	10	SP1502	amino acid ABC transporter; permease protein
USPAM	C	11	SP0319	conserved domain protein
USPAM	C	12	SP1830	phosphate transport system regulatory protein PhoU; putative
USPAM	D	1	SP0851	conserved hypothetical protein
USPAM	D	2	SP1987	ABC transporter; ATP-binding protein
USPAM	D	3	SP2060	pyrrolidone-carboxylate peptidase (pcp-2)
USPAM	D	4	SP0860	pyrrolidone-carboxylate peptidase (pcp-1)
USPAM	D	5	SP1677	hypothetical protein
USPAM	D	6	SP1125	phosphoserine phosphatase SerB; degenerate
USPAM	D	7	SP0940	replication initiator protein; truncation; authentic frameshift
USPAM	D	8	SP0600	ABC transporter; ATP-binding protein Vexp2 (vex2)
USPAM	D	9	SP0707	ABC transporter; ATP-binding protein
USPAM	D	10	SP1466	hemolysin
USPAM	D	11	SP1139	hypothetical protein
USPAM	D	12	SP0489	PAP2 family protein
USPAM	E	1	SP0721	conserved hypothetical protein
USPAM	E	2	SP0954	competence protein CelA (celA)
USPAM	E	3	SP1638	iron-dependent transcriptional regulator
USPAM	E	4	SP2088	phosphate transport system regulatory protein PhoU (phoU)
USPAM	E	5	SP0215	ribosomal protein S3 (rpsC)
USPAM	E	6	SP1395	phosphate transport system regulatory protein PhoU; putative
USPAM	E	7	SP2193	DNA-binding response regulator
USPAM	E	8	SP1169	uracil-DNA glycosylase (ung)
USPAM	E	9	SP1983	ribulose-phosphate 3-epimerase (rpe)
USPAM	E	10	SP0146	conserved hypothetical protein
USPAM	E	11	SP0754	acetoin utilization protein AcuB; putative
USPAM	E	12	SP0603	DNA-binding response regulator VncR (vncR)
USPAM	F	1	SP0607	amino acid ABC transporter; permease protein
USPAM	F	2	SP0891	type I restriction-modification system; S subunit; putative
USPAM	F	3	SP1827	hypothetical protein
USPAM	F	4	SP1808	type IV prepilin peptidase; putative
USPAM	F	5	SP2207	competence protein ComF; putative
USPAM	F	6	SP0843	deoxyribose-phosphate aldolase (deoC)
USPAM	F	7	SP0079	potassium uptake protein; Trk family
USPAM	F	8	SP0388	hypothetical protein; authentic frameshift
USPAM	F	9	SP0144	hypothetical protein
USPAM	F	10	SP1992	cell wall surface anchor family protein
USPAM	F	11	SP2035	hexulose-6-phosphate synthase; putative
USPAM	F	12	SP1778	aquaporin
USPAM	G	1	SP0716	transcriptional regulator; putative
USPAM	G	2	SP0252	transaldolase family protein
USPAM	G	3	SP1665	ylmE protein (ylmE)
USPAM	G	4	SP1097	conserved hypothetical protein
USPAM	G	5	SP0106	L-serine dehydratase; iron-sulfur-dependent; beta subunit (sdhB)
USPAM	G	6	SP1603	cytidylate kinase (cmk)
USPAM	G	7	SP0925	conserved hypothetical protein
USPAM	G	8	SP0798	DNA-binding response regulator CiaR (ciaR)
USPAM	G	9	SP1914	hypothetical protein
USPAM	G	10	SP0608	amino acid ABC transporter; permease protein
USPAM	G	11	SP1377	3-dehydroquinate dehydratase (aroD)
USPAM	G	12	SP0710	amino acid ABC transporter; permease protein
USPAM	H	1	SP2094	conserved hypothetical protein
USPAM	H	2	SP1633	DNA-binding response regulator
USPAM	H	3	SP0143	conserved domain protein
USPAM	H	4	SP1610	Bcl-2 family protein
USPAM	H	5	SP1575	conserved hypothetical protein
USPAM	H	6	SP0181	conserved hypothetical protein
USPAM	H	7	SP2232	conserved hypothetical protein; authentic frameshift
USPAM	H	8	SP1088	DNA repair protein RadC (radC)
USPAM	H	9	SP2117	hypothetical protein
USPAM	H	10	SP0127	conserved hypothetical protein
USPAM	H	11	SP0828	ribose 5-phosphate isomerase (rpiA)
USPAM	H	12	SP0349	capsular polysaccharide biosynthesis protein Cps4D (cps4D)
USPAN	A	1	SP1982	conserved hypothetical protein
USPAN	A	2	SP2033	L-ribulose 5-phosphate 4-epimerase AraD; putative
USPAN	A	3	SP0760	hypothetical protein
USPAN	A	4	SP0545	immunity protein BlpY (blpY)
USPAN	A	5	SP1089	glutamine amidotransferase; class I
USPAN	A	6	SP1230	conserved hypothetical protein
USPAN	A	7	SP0376	DNA-binding response regulator
USPAN	A	8	SP0631	ribosomal protein L1 (rplA)
USPAN	A	9	SP1267	licC protein (licC)
USPAN	A	10	SP0858	membrane protein; putative
USPAN	A	11	SP0823	amino acid ABC transporter; permease protein
USPAN	A	12	SP1838	glycosyl transferase; putative
USPAN	B	1	SP0152	ABC transporter; permease protein; putative
USPAN	B	2	SP1655	phosphoglycerate mutase (gpmA)
USPAN	B	3	SP0991	5'-methylthioadenosine/S-adenosylhomocysteine nucleosidase (mtf)
USPAN	B	4	SP0914	nodulin-related protein; truncation
USPAN	B	5	SP0722	transcriptional activator TenA (tenA)
USPAN	B	6	SP0240	phosphoglycerate mutase family protein
USPAN	B	7	SP0348	capsular polysaccharide biosynthesis protein Cps4C (cps4C)
USPAN	B	8	SP0756	cell division ABC transporter; ATP-binding protein FtsE (ftsE)
USPAN	B	9	SP0288	conserved hypothetical protein
USPAN	B	10	SP1616	ribulose-phosphate 3-epimerase family protein
USPAN	B	11	SP0255	acetyltransferase; GNAT family
USPAN	B	12	SP1685	conserved hypothetical protein
USPAN	C	1	SP1248	ribonuclease III (rnc)
USPAN	C	2	SP2097	2;3;4;5-tetrahydropyridine-2-carboxylate N-succinyltransferase; putative
USPAN	C	3	SP0793	oxidoreductase; short chain dehydrogenase/reductase family
USPAN	C	4	SP0385	conserved hypothetical protein
USPAN	C	5	SP0083	DNA-binding response regulator
USPAN	C	6	SP1415	glucosamine-6-phosphate isomerase (nagB)
USPAN	C	7	SP0786	ABC transporter; ATP-binding protein
USPAN	C	8	SP0701	orotidine 5'-phosphate decarboxylase (pyrF)
USPAN	C	9	SP1867	NAD-dependent epimerase/dehydratase family protein
USPAN	C	10	SP1330	N-acetylmannosamine-6-P epimerase; putative (nanE)
USPAN	C	11	SP1653	ABC transporter; ATP-binding protein
USPAN	C	12	SP1951	conserved hypothetical protein
USPAN	D	1	SP0184	hypothetical protein
USPAN	D	2	SP0075	phosphorylase; Pnp/Udp family
USPAN	D	3	SP1104	hypothetical protein
USPAN	D	4	SP1227	DNA-binding response regulator
USPAN	D	5	SP0706	hypothetical protein
USPAN	D	6	SP2184	glycerol uptake facilitator protein (glpF)
USPAN	D	7	SP2171	zinc ABC transporter; ATP-binding protein (adcC)
USPAN	D	8	SP1668	hypothetical protein
USPAN	D	9	SP1271	cytidine diphosphocholine pyrophosphorylase; putative
USPAN	D	10	SP1972	membrane protein
USPAN	D	11	SP1446	transcriptional regulator; GntR family
USPAN	D	12	SP0999	cytochrome c-type biogenesis protein CcdA (ccdA-2)
USPAN	E	1	SP0044	phosphoribosylaminoimidazole-succinocarboxamide synthase (purC)
USPAN	E	2	SP2082	response regulator
USPAN	E	3	SP0658	cytochrome c-type biogenesis protein CcdA (ccdA-1)
USPAN	E	4	SP1823	MgtC/SapB family protein
USPAN	E	5	SP1885	trehalose operon transcriptional repressor (treR)
USPAN	E	6	SP0753	branched-chain amino acid ABC transporter; ATP-binding protein (livF)
USPAN	E	7	SP0835	purine nucleoside phosphorylase; family 1
USPAN	E	8	SP1285	glucose-inhibited division protein B (gidB)
USPAN	E	9	SP0980	O-methyltransferase
USPAN	E	10	SP0698	hypothetical protein
USPAN	E	11	SP1710	nitroreductase family protein
USPAN	E	12	SP1171	hydrolase; haloacid dehalogenase-like family
USPAN	F	1	SP0058	transcriptional regulator; GntR family
USPAN	F	2	SP0917	pilin gene inverting-related protein
USPAN	F	3	SP0629	conserved hypothetical protein
USPAN	F	4	SP1513	ATP synthase F0; A subunit (atpB)
USPAN	F	5	SP1922	conserved hypothetical protein
USPAN	F	6	SP0779	tRNA (guanine-N1)-methyltransferase (trmD)
USPAN	F	7	SP0617	conserved domain protein
USPAN	F	8	SP1874	ribosomal large subunit pseudouridine synthase B (rluB)
USPAN	F	9	SP1648	manganese ABC transporter; ATP-binding protein (psaB)
USPAN	F	10	SP0280	ribosomal small subunit pseudouridine synthase A (rsuA-1)
USPAN	F	11	SP0680	ribosomal small subunit pseudouridine synthase A (rsuA-2)
USPAN	F	12	SP1449	cppA protein (cppA)
USPAN	G	1	SP1427	peptidase; U32 family
USPAN	G	2	SP2196	ABC transporter; ATP-binding protein
USPAN	G	3	SP1861	choline transporter (proV)
USPAN	G	4	SP1457	spoU rRNA methylase family protein
USPAN	G	5	SP1201	serine/threonine protein phosphatase
USPAN	G	6	SP1876	conserved hypothetical protein
USPAN	G	7	SP2072	glutamine amidotransferase; class-I
USPAN	G	8	SP1547	conserved hypothetical protein
USPAN	G	9	SP2020	transcriptional regulator; GntR family
USPAN	G	10	SP0421	3-oxoacyl-[acyl-carrier protein] reductase (fabG)
USPAN	G	11	SP0347	capsular polysaccharide biosynthesis protein Cps4B (cps4B)
USPAN	G	12	SP1392	alpha-acetolactate decarboxylase (aldB)
USPAN	H	1	SP0549	conserved hypothetical protein
USPAN	H	2	SP1810	hypothetical protein
USPAN	H	3	SP0522	ABC transporter; ATP-binding protein
USPAN	H	4	SP0824	amino acid ABC transporter; ATP-binding protein
USPAN	H	5	SP1426	ABC transporter; ATP-binding protein
USPAN	H	6	SP0857	oligopeptide-binding protein; internal deletion; authentic point mutation
USPAN	H	7	SP2002	conserved hypothetical protein
USPAN	H	8	SP1362	putative transcriptional regulator MecA (mecA)
USPAN	H	9	SP0526	response regulator BlpR (blpR)
USPAN	H	10	SP1408	acyl-ACP thioesterase; putative
USPAN	H	11	SP0661	DNA-binding response regulator
USPAN	H	12	SP0875	lactose phosphotransferase system repressor (lacR-1)
USPAO	A	1	SP1242	amino acid ABC transporter; ATP-binding protein
USPAO	A	2	SP1973	spoU rRNA Methylase family protein
USPAO	A	3	SP0452	amino acid ABC transporter; ATP-binding protein
USPAO	A	4	SP0739	transcriptional regulator; MerR family
USPAO	A	5	SP1733	phosphatase; putative
USPAO	A	6	SP1341	ABC transporter; ATP-binding protein
USPAO	A	7	SP1877	integrase/recombinase; phage integrase family
USPAO	A	8	SP1460	amino acid ABC transporter; ATP-binding protein
USPAO	A	9	SP1781	conserved hypothetical protein
USPAO	A	10	SP0944	uridylate kinase (pyrH)
USPAO	A	11	SP0246	transcriptional regulator; DeoR family
USPAO	A	12	SP1743	conserved hypothetical protein
USPAO	B	1	SP0017	IS1167; transposase; degenerate
USPAO	B	2	SP1599	tRNA pseudouridine synthase A (truA)
USPAO	B	3	SP1381	ABC transporter; ATP-binding protein
USPAO	B	4	SP2198	ABC transporter; permease protein
USPAO	B	5	SP1536	conserved hypothetical protein
USPAO	B	6	SP1624	acyltransferase family protein
USPAO	B	7	SP2235	response regulator ComE (comE)
USPAO	B	8	SP1391	conserved hypothetical protein
USPAO	B	9	SP1871	iron-compound ABC transporter; ATP-binding protein
USPAO	B	10	SP2087	phosphate ABC transporter; ATP-binding protein (pstB)
USPAO	B	11	SP0963	dihydroorotate dehydrogenase; electron transfer subunit (pyrK)
USPAO	B	12	SP0833	hypothetical protein
USPAO	C	1	SP0139	conserved domain protein
USPAO	C	2	SP0675	oxidoreductase; short chain dehydrogenase/reductase family
USPAO	C	3	SP1574	triosephosphate isomerase (tpi)
USPAO	C	4	SP1578	methyltransferase; putative
USPAO	C	5	SP1731	conserved hypothetical protein
USPAO	C	6	SP0912	ABC transporter; ATP-binding protein
USPAO	C	7	SP1396	phosphate ABC transporter; ATP-binding protein; putative
USPAO	C	8	SP2240	spspoJ protein
USPAO	C	9	SP0261	undecaprenyl diphosphate synthase (uppS)
USPAO	C	10	SP1043	hypothetical protein
USPAO	C	11	SP0610	amino acid ABC transporter; ATP-binding protein
USPAO	C	12	SP0709	amino acid ABC transporter; ATP-binding protein
USPAO	D	1	SP1071	ABC transporter; ATP-binding protein
USPAO	D	2	SP1182	lactose phosphotransferase system repressor (lacR-2)
USPAO	D	3	SP1051	conserved hypothetical protein
USPAO	D	4	SP1909	oxidoreductase; short chain dehydrogenase/reductase family
USPAO	D	5	SP0704	hypothetical protein
USPAO	D	6	SP1850	type II restriction endonuclease DpnI (dpnC)
USPAO	D	7	SP0609	amino acid ABC transporter; amino acid-binding protein
USPAO	D	8	SP0752	branched-chain amino acid ABC transporter; ATP-binding protein (livG)
USPAO	D	9	SP1862	hypothetical protein
USPAO	D	10	SP1555	dihydrodipicolinate reductase (dapB)
USPAO	D	11	SP2233	hypothetical protein
USPAO	D	12	SP1814	indole-3-glycerol phosphate synthase (trpC)
USPAO	E	1	SP1956	hypothetical protein
USPAO	E	2	SP0427	acetyl-CoA carboxylase; carboxyl transferase; alpha subunit (accA)
USPAO	E	3	SP0036	conserved hypothetical protein
USPAO	E	4	SP1561	conserved hypothetical protein
USPAO	E	5	SP0867	ABC transporter; ATP-binding protein
USPAO	E	6	SP1403	inositol monophosphatase family protein
USPAO	E	7	SP1387	spermidine/putrescine ABC transporter; permease protein (potC)
USPAO	E	8	SP1991	hydrolase; putative
USPAO	E	9	SP2162	PTS system; IIC component
USPAO	E	10	SP1407	hydrolase; haloacid dehalogenase-like family
USPAO	E	11	SP2168	fucose operon repressor; putative
USPAO	E	12	SP1598	phosphomethylpyrimidine kinase; putative
USPAO	F	1	SP1811	tryptophan synthase; alpha subunit (trpA)
USPAO	F	2	SP1052	phosphoesterase; putative
USPAO	F	3	SP1902	conserved hypothetical protein
USPAO	F	4	SP0245	pyruvate formate-lyase-activating enzyme; putative
USPAO	F	5	SP1560	conserved hypothetical protein
USPAO	F	6	SP0324	PTS system; IIC component
USPAO	F	7	SP1156	ribonuclease HII (rnhB)
USPAO	F	8	SP2215	ribosomal protein S2 (rpsB)
USPAO	F	9	SP0614	tributyrin esterase (estA)
USPAO	F	10	SP1590	conserved hypothetical protein
USPAO	F	11	SP0717	hydroxyethylthiazole kinase (thiM)
USPAO	F	12	SP0638	conserved hypothetical protein
USPAO	G	1	SP0467	sortase; putative
USPAO	G	2	SP1662	ylmH protein (ylmH)
USPAO	G	3	SP0415	enoyl-CoA hydratase/isomerase family protein
USPAO	G	4	SP1269	choline kinase (pck)
USPAO	G	5	SP1584	transcriptional regulator; putative
USPAO	G	6	SP1661	cell division protein DivIVA (divIVA)
USPAO	G	7	SP1412	prolipoprotein diacylglyceryl transferase (lgt)
USPAO	G	8	SP1706	hypothetical protein
USPAO	G	9	SP1550	glutathione S-transferase family protein
USPAO	G	10	SP0726	phosphomethylpyrimidine kinase (thiD)
USPAO	G	11	SP1035	iron-compound ABC transporter; ATP-binding protein
USPAO	G	12	SP1976	pyruvate formate-lyase-activating enzyme (pflA)
USPAO	H	1	SP1881	glutamate racemase (murI)
USPAO	H	2	SP1933	hypothetical protein
USPAO	H	3	SP2219	conserved hypothetical protein
USPAO	H	4	SP1246	Cof family protein
USPAO	H	5	SP0795	PEP-utilizing enzymes family protein
USPAO	H	6	SP1609	conserved hypothetical protein
USPAO	H	7	SP0506	integrase/recombinase; phage integrase family
USPAO	H	8	SP0933	pyrroline-5-carboxylate reductase (proC)
USPAO	H	9	SP1215	transporter; FNT family; putative
USPAO	H	10	SP1063	ABC-2 transporter; permease protein; putative
USPAO	H	11	SP1461	amino acid ABC transporter; permease protein
USPAO	H	12	SP0777	hypothetical protein
USPAP	A	1	SP2161	PTS system; IID component
USPAP	A	2	SP0987	hypothetical protein
USPAP	A	3	SP2111	malA protein
USPAP	A	4	SP0620	amino acid ABC transporter; amino acid-binding protein; putative
USPAP	A	5	SP0283	PTS system; mannose-specific IIC component (manM)
USPAP	A	6	SP1397	phosphate ABC transporter; ATP-binding protein; putative
USPAP	A	7	SP0724	hydroxyethylthiazole kinase; putative
USPAP	A	8	SP0705	hypothetical protein
USPAP	A	9	SP1273	licD1 protein (licD1)
USPAP	A	10	SP0771	peptidyl-prolyl cis-trans isomerase; cyclophilin-type
USPAP	A	11	SP0571	cell filamentation protein Fic-related protein
USPAP	A	12	SP0262	phosphatidate cytidylyltransferase
USPAP	B	1	SP2170	zinc ABC transporter; permease protein (adcB)
USPAP	B	2	SP0112	amino acid ABC transporter; periplasmic amino acid-binding protein; putative
USPAP	B	3	SP1291	Cof family protein
USPAP	B	4	SP0923	Cof family protein
USPAP	B	5	SP1274	licD2 protein (licD2)
USPAP	B	6	SP1331	phosphosugar-binding transcriptional regulator; putative
USPAP	B	7	SP0831	purine nucleoside phosphorylase; family 2
USPAP	B	8	SP1225	vicX protein (vicX)
USPAP	B	9	SP1859	transporter; putative
USPAP	B	10	SP0286	Cof family protein
USPAP	B	11	SP0292	bifunctional folate synthesis protein (sulD)
USPAP	B	12	SP0949	IS1515; transposase; authentic frameshift
USPAP	C	1	SP0790	conserved domain protein
USPAP	C	2	SP2086	phosphate ABC transporter; permease protein (pstA)
USPAP	C	3	SP0320	oxidoreductase; short chain dehydrogenase/reductase family
USPAP	C	4	SP1394	amino acid ABC transporter; amino acid-binding protein
USPAP	C	5	SP0904	conserved hypothetical protein
USPAP	C	6	SP0063	PTS system; IID component
USPAP	C	7	SP0558	conserved hypothetical protein
USPAP	C	8	SP0325	PTS system; IID component
USPAP	C	9	SP1245	Cof family protein
USPAP	C	10	SP2218	rod shape-determining protein MreC (mreC)
USPAP	C	11	SP1098	conserved hypothetical protein
USPAP	C	12	SP0637	membrane protein
USPAP	D	1	SP1919	ABC transporter; permease protein
USPAP	D	2	SP0826	hypothetical protein
USPAP	D	3	SP0814	IS3-Spn1; transposase; internal deletion
USPAP	D	4	SP2156	SPFH domain/Band 7 family
USPAP	D	5	SP0970	formamidopyrimidine-DNA glycosylase (fpg)
USPAP	D	6	SP0882	conserved hypothetical protein
USPAP	D	7	SP2041	SpoIIIJ family protein
USPAP	D	8	SP1420	NH(3)-dependent NAD(+) synthetase (nadE)
USPAP	D	9	SP1964	DNA-entry nuclease (endA)
USPAP	D	10	SP1979	pur operon repressor (purR)
USPAP	D	11	SP1451	Cof family protein
USPAP	D	12	SP1845	exodeoxyribonuclease (exoA)
USPAP	E	1	SP1388	spermidine/putrescine ABC transporter; permease protein (potH)
USPAP	E	2	SP2221	ABC transporter; ATP-binding protein
USPAP	E	3	SP0574	hypothetical protein
USPAP	E	4	SP0148	ABC transporter; substrate-binding protein
USPAP	E	5	SP0484	conserved hypothetical protein
USPAP	E	6	SP2223	conserved hypothetical protein
USPAP	E	7	SP0392	IS3-Spn1; transposase; degenerate
USPAP	E	8	SP0212	ribosomal protein L2 (rplB)
USPAP	E	9	SP1688	ABC transporter; permease protein
USPAP	E	10	SP1593	IS3-Spn1; transposase; authentic point mutation
USPAP	E	11	SP1613	IS3-Spn1; transposase; authentic point mutation
USPAP	E	12	SP0619	conserved hypothetical protein
USPAP	F	1	SP2180	conserved hypothetical protein; interruption
USPAP	F	2	SP0850	IS3-Spn1; transposase; authentic point mutation
USPAP	F	3	SP1485	IS3-Spn1; transposase
USPAP	F	4	SP1895	sugar ABC transporter; permease protein (rafG)
USPAP	F	5	SP1187	transcription antiterminator LacT (lacT)
USPAP	F	6	SP1500	amino acid ABC transporter; amino acid-binding protein (aatB)
USPAP	F	7	SP1021	HemK protein (hemK)
USPAP	F	8	SP1112	degV family protein
USPAP	F	9	SP0576	transcription antiterminator Lict (licT)
USPAP	F	10	SP0669	thymidylate synthase (thyA)
USPAP	F	11	SP2220	ABC transporter; ATP-binding protein
USPAP	F	12	SP0827	conserved hypothetical protein; authentic point mutation
USPAP	G	1	SP0466	sortase; putative
USPAP	G	2	SP1985	dimethyladenosine transferase (ksgA)
USPAP	G	3	SP1681	sugar ABC transporter; permease protein
USPAP	G	4	SP0986	conserved hypothetical protein
USPAP	G	5	SP2110	maltodextrin ABC transporter; permease protein (malD)
USPAP	G	6	SP1478	oxidoreductase; aldo/keto reductase family
USPAP	G	7	SP1367	licD3 protein (licD3)
USPAP	G	8	SP0457	bacitracin resistance protein (bacA)
USPAP	G	9	SP0742	conserved hypothetical protein
USPAP	G	10	SP2103	rRNA (guanine-N1-)-methyltransferase (rrmA)
USPAP	G	11	SP1130	transcriptional regulator
USPAP	G	12	SP1369	prephenate dehydratase (pheA)
USPAP	H	1	SP1557	degV family protein
USPAP	H	2	SP1649	manganese ABC transporter; permease protein; putative (psaC)
USPAP	H	3	SP1111	conserved hypothetical protein
USPAP	H	4	SP1637	conserved hypothetical protein
USPAP	H	5	SP2123	transcriptional regulator; authentic frameshift
USPAP	H	6	SP0468	sortase; putative
USPAP	H	7	SP1155	GTP-binding protein
USPAP	H	8	SP1674	phosphosugar-binding transcriptional regulator; putative
USPAP	H	9	SP1376	shikimate 5-dehydrogenase (aroE)
USPAP	H	10	SP0149	lipoprotein
USPAP	H	11	SP0946	conserved hypothetical protein
USPAP	H	12	SP1044	hydrolase; putative
USPAQ	A	1	SP0073	conserved hypothetical protein
USPAQ	A	2	SP0649	conserved hypothetical protein; degenerate
USPAQ	A	3	SP2059	conserved hypothetical protein
USPAQ	A	4	SP2128	transketolase; N-terminal subunit
USPAQ	A	5	SP0825	methylenetetrahydrofolate dehydrogenase/methenyltetrahydrofolate cyclohydrolase (folD)
USPAQ	A	6	SP0390	choline binding protein G (cbpG)
USPAQ	A	7	SP0657	ribonuclease BN; putative
USPAQ	A	8	SP1084	methionine aminopeptidase; type I (map)
USPAQ	A	9	SP0096	hypothetical protein
USPAQ	A	10	SP0977	tellurite resistance protein TehB (tehB)
USPAQ	A	11	SP1899	msm operon regulatory protein (msmR)
USPAQ	A	12	SP1266	DNA processing protein DprA; putative
USPAQ	B	1	SP0918	spermidine synthase (speE)
USPAQ	B	2	SP1946	transcriptional regulator PlcR; putative
USPAQ	B	3	SP2034	hexulose-6-phosphate isomerase; putative
USPAQ	B	4	SP1115	transcriptional regulator MutR; putative
USPAQ	B	5	SP2085	phosphate ABC transporter; permease protein (pstC)
USPAQ	B	6	SP0141	transcriptional regulator
USPAQ	B	7	SP1070	conserved hypothetical protein
USPAQ	B	8	SP1057	transcriptional regulator PlcR; putative
USPAQ	B	9	SP0586	5;10-methylenetetrahydrofolate reductase; putative
USPAQ	B	10	SP0163	transcriptional regulator PlcR; putative
USPAQ	B	11	SP0426	acetyl-CoA carboxylase; carboxyl transferase; beta subunit (accD)
USPAQ	B	12	SP0750	branched-chain amino acid ABC transporter; permease protein (livH)
USPAQ	C	1	SP1491	glycerol uptake facilitator protein; putative
USPAQ	C	2	SP0938	tetrapyrrole methylase family protein
USPAQ	C	3	SP2142	ROK family protein
USPAQ	C	4	SP1360	homoserine kinase (thrB)
USPAQ	C	5	SP0708	amino acid ABC transporter; amino acid-binding protein; authentic frameshift
USPAQ	C	6	SP0105	L-serine dehydratase; iron-sulfur-dependent; alpha subunit (sdhA)
USPAQ	C	7	SP2188	chaperonin; 33 kDa (hslO)
USPAQ	C	8	SP2016	nicotinate-nucleotide pyrophosphorylase (nadC)
USPAQ	C	9	SP2052	competence protein CglB (cglB)
USPAQ	C	10	SP0899	conserved hypothetical protein
USPAQ	C	11	SP0136	glycosyl transferase; family 2
USPAQ	C	12	SP1468	pyridoxine biosynthesis protein
USPAQ	D	1	SP0481	conserved hypothetical protein
USPAQ	D	2	SP0380	hypothetical protein
USPAQ	D	3	SP0922	carbon-nitrogen hydrolase family protein
USPAQ	D	4	SP2084	phosphate ABC transporter; phosphate-binding protein (pstS)
USPAQ	D	5	SP2011	ribosomal large subunit pseudouridine synthase; RluD subfamily
USPAQ	D	6	SP1205	geranyltranstransferase (ispA)
USPAQ	D	7	SP0697	ABC transporter; ATP-binding protein; authentic point mutation
USPAQ	D	8	SP1769	glycosyl transferase; authentic frameshift
USPAQ	D	9	SP0381	mevalonate kinase (mvaK1)
USPAQ	D	10	SP1268	licB protein (licB)
USPAQ	D	11	SP1509	ATP synthase F1; gamma subunit (atpG)
USPAQ	D	12	SP1984	conserved hypothetical protein TIGR00157
USPAQ	E	1	SP1212	tRNA pseudouridine synthase B (truB)
USPAQ	E	2	SP1400	phosphate ABC transporter; phosphate-binding protein; putative
USPAQ	E	3	SP0403	ribonuclease HIII (rnhC)
USPAQ	E	4	SP0605	fructose-bisphosphate aldolase (fba)
USPAQ	E	5	SP1675	ROK family protein
USPAQ	E	6	SP2003	ABC transporter; ATP-binding protein
USPAQ	E	7	SP0671	tRNA isopentenylpyrophosphate transferase (miaA)
USPAQ	E	8	SP1045	conserved hypothetical protein TIGR00147
USPAQ	E	9	SP0590	acetyltransferase; GNAT family
USPAQ	E	10	SP0593	leucine-rich protein (lrp)
USPAQ	E	11	SP1689	ABC transporter; permease protein
USPAQ	E	12	SP1398	phosphate ABC transporter; permease protein; putative
USPAQ	F	1	SP1137	GTP-binding protein; putative
USPAQ	F	2	SP1721	fructokinase (scrK)
USPAQ	F	3	SP0929	ribosomal large subunit pseudouridine synthase D (rluD)
USPAQ	F	4	SP0936	DNA polymerase III; delta prime subunit (holB)
USPAQ	F	5	SP1324	ROK family protein
USPAQ	F	6	SP1896	sugar ABC transporter; permease protein (rafF)
USPAQ	F	7	SP1566	conserved hypothetical protein
USPAQ	F	8	SP1717	ABC transporter; ATP-binding protein
USPAQ	F	9	SP1682	sugar ABC transporter; permease protein
USPAQ	F	10	SP1711	primosomal protein DnaI (dnaI)
USPAQ	F	11	SP1099	ribosomal large subunit pseudouridine synthase; RluD subfamily
USPAQ	F	12	SP1447	membrane protein
USPAQ	G	1	SP1989	transcriptional regulator PlcR; putative
USPAQ	G	2	SP1857	cation efflux system protein
USPAQ	G	3	SP1283	heat shock protein HtpX (htpX)
USPAQ	G	4	SP2092	UTP-glucose-1-phosphate uridylyltransferase (galU)
USPAQ	G	5	SP0969	GTP-binding protein Era (era)
USPAQ	G	6	SP0410	exfoliative toxin; putative
USPAQ	G	7	SP0905	conserved hypothetical protein
USPAQ	G	8	SP0062	PTS system; IIC component
USPAQ	G	9	SP1764	glycosyl transferase; family 2
USPAQ	G	10	SP1751	transporter; CorA family; putative
USPAQ	G	11	SP0656	hypothetical protein
USPAQ	G	12	SP0927	transcriptional regulator; LysR family
USPAQ	H	1	SP0282	PTS system; mannose-specific IID component
USPAQ	H	2	SP0876	1-phosphofructokinase; putative
USPAQ	H	3	SP1564	conserved hypothetical protein
USPAQ	H	4	SP1458	thioredoxin reductase (trxB)
USPAQ	H	5	SP2098	membrane protein
USPAQ	H	6	SP0098	hypothetical protein
USPAQ	H	7	SP1475	glycyl-tRNA synthetase; alpha subunit (glyQ)
USPAQ	H	8	SP1329	N-acetylneuraminate lyase
USPAQ	H	9	SP1797	ABC transporter; permease protein
USPAQ	H	10	SP1798	ABC transporter; permease protein
USPAQ	H	11	SP1110	macrolide-efflux protein
USPAQ	H	12	SP1062	ABC transporter; ATP-binding protein
USPAR	A	1	SP1399	phosphate ABC transporter; permease protein; putative
USPAR	A	2	SP1676	N-acetylneuraminate lyase; putative
USPAR	A	3	SP1002	adhesion lipoprotein (lmb)
USPAR	A	4	SP0839	pantothenate kinase (coaA)
USPAR	A	5	SP2210	cysteine synthase (cysM)
USPAR	A	6	SP0420	malonyl CoA-acyl carrier protein transacylase (fabD)
USPAR	A	7	SP0091	ABC transporter; permease protein
USPAR	A	8	SP1277	aspartate carbamoyltransferase (pyrB)
USPAR	A	9	SP0859	membrane protein
USPAR	A	10	SP1470	thiamine biosynthesis protein ApbE; putative
USPAR	A	11	SP1980	cmp-binding-factor 1 (cbf1)
USPAR	A	12	SP0791	oxidoreductase; aldo/keto reductase family
USPAR	B	1	SP1975	SpoIIIJ family protein
USPAR	B	2	SP1887	oligopeptide ABC transporter; ATP-binding protein AmiF (amiF)
USPAR	B	3	SP1889	oligopeptide ABC transporter; permease protein AmiD (amiD)
USPAR	B	4	SP0757	cell division ABC transporter; permease protein FtsX (ftsX)
USPAR	B	5	SP1952	hypothetical protein
USPAR	B	6	SP1191	tagatose-6-phosphate kinase (lacC)
USPAR	B	7	SP1650	manganese ABC transporter; manganese-binding adhesion liprotein (psaA)
USPAR	B	8	SP0674	metallo-beta-lactamase superfamily protein
USPAR	B	9	SP2127	transketolase; C-terminal subunit
USPAR	B	10	SP1448	conserved hypothetical protein
USPAR	B	11	SP0660	peptide methionine sulfoxide reductase (msrA-1)
USPAR	B	12	SP1298	DHH subfamily 1 protein
USPAR	C	1	SP0764	dihydroorotate dehydrogenase A (pyrDA)
USPAR	C	2	SP1014	dihydrodipicolinate synthase (dapA)
USPAR	C	3	SP1735	methionyl-tRNA formyltransferase (fmt)
USPAR	C	4	SP0236	DNA-directed RNA polymerase; alpha subunit (rpoA)
USPAR	C	5	SP1534	inorganic pyrophosphatase; manganese-dependent (ppaC)
USPAR	C	6	SP1900	BirA bifunctional protein (birA)
USPAR	C	7	SP1359	peptide methionine sulfoxide reductase (msrA-2)
USPAR	C	8	SP1413	Hpr(Ser) kinase/phosphatase (hprK)
USPAR	C	9	SP0964	dihydroorotate dehydrogenase B (pyrDB)
USPAR	C	10	SP2113	conserved hypothetical protein
USPAR	C	11	SP0981	protease maturation protein; putative
USPAR	C	12	SP2053	competence protein CglA (cglA)
USPAR	D	1	SP1576	homoserine O-succinyltransferase (metA)
USPAR	D	2	SP0289	dihydropteroate synthase
USPAR	D	3	SP0185	magnesium transporter; CorA family
USPAR	D	4	SP0736	mannose-6-phosphate isomerase (manA)
USPAR	D	5	SP2151	carbamate kinase (arcC)
USPAR	D	6	SP1782	ribosomal protein L11 methyltransferase (prmA)
USPAR	D	7	SP0334	yllC protein (yllC)
USPAR	D	8	SP1390	UDP-N-acetylenolpyruvoylglucosamine reductase (murB)
USPAR	D	9	SP0978	competence protein CoiA (coiA)
USPAR	D	10	SP0382	diphosphomevalonate decarboxylase (mvaD)
USPAR	D	11	SP2045	conserved hypothetical protein
USPAR	D	12	SP1754	conserved hypothetical protein
USPAR	E	1	SP1240	conserved hypothetical protein
USPAR	E	2	SP0848	sugar ABC transporter; permease protein; putative
USPAR	E	3	SP1937	autolysin (lytA)
USPAR	E	4	SP0751	branched-chain amino acid ABC transporter; permease protein (livM)
USPAR	E	5	SP2189	TIM-barrel protein; putative; NifR3 family
USPAR	E	6	SP1870	iron-compound ABC transporter; permease protein
USPAR	E	7	SP1095	ribose-phosphate pyrophosphokinase (prsA-2)
USPAR	E	8	SP0090	ABC transporter; permease protein
USPAR	E	9	SP1180	ribonucleoside-diphosphate reductase 2; beta subunit (nrdF)
USPAR	E	10	SP0668	glucokinase (gki)
USPAR	E	11	SP1606	glycosyl transferase; family 2
USPAR	E	12	SP1998	L-asparaginase; putative
USPAR	F	1	SP1563	pyridine nucleotide-disulphide oxidoreductase family protein
USPAR	F	2	SP1725	sucrose operon repressor (scrR)
USPAR	F	3	SP0890	integrase/recombinase; phage integrase family
USPAR	F	4	SP1872	iron-compound ABC transporter; iron-compound-binding protein
USPAR	F	5	SP0676	transcriptional regulator; putative
USPAR	F	6	SP0027	ribose-phosphate pyrophosphokinase (prsA-1)
USPAR	F	7	SP0948	PhoH family protein
USPAR	F	8	SP2093	hypothetical protein
USPAR	F	9	SP1164	acetoin dehydrogenase; E1 component; alpha subunit; putative
USPAR	F	10	SP0417	3-oxoacyl-(acyl-carrier-protein) synthase III (fabH)
USPAR	F	11	SP0419	enoyl-(acyl-carrier-protein) reductase (fabK)
USPAR	F	12	SP1869	iron-compound ABC transporter; permease protein
USPAR	G	1	SP1100	phosphate acetyltransferase (pta)
USPAR	G	2	SP1027	conserved hypothetical protein
USPAR	G	3	SP1632	sensor histidine kinase
USPAR	G	4	SP1565	conserved hypothetical protein
USPAR	G	5	SP1482	oxidoreductase; Gfo/Idh/MocA family
USPAR	G	6	SP2013	conserved hypothetical protein
USPAR	G	7	SP1190	tagatose 1;6-diphosphate aldolase (lacD)
USPAR	G	8	SP0247	transcriptional regulator
USPAR	G	9	SP1695	acetyl xylan esterase; putative
USPAR	G	10	SP0337	phospho-N-acetylmuramoyl-pentapeptide-transferase (mraY)
USPAR	G	11	SP2112	maltose operon transcriptional repressor (malR)
USPAR	G	12	SP2040	jag protein; putative
USPAR	H	1	SP0095	conserved hypothetical protein
USPAR	H	2	SP1249	guanosine monophosphate reductase (guaC)
USPAR	H	3	SP1365	glycosyl transferase; family 2
USPAR	H	4	SP1220	L-lactate dehydrogenase (ldh)
USPAR	H	5	SP1160	lipoate-protein ligase; putative
USPAR	H	6	SP1163	acetoin dehydrogenase; E1 component; beta subunit; putative
USPAR	H	7	SP0037	fatty acid/phospholipid synthesis protein PlsX (plsX)
USPAR	H	8	SP0636	ABC transporter; ATP-binding protein
USPAR	H	9	SP1433	transcriptional regulator; AraC family
USPAR	H	10	SP1970	aspartate--ammonia ligase (asnA)
USPAR	H	11	SP1612	conserved domain protein
USPAR	H	12	SP0915	IS1239; transposase; putative
USPAS	A	1	SP0386	sensor histidine kinase; putative
USPAS	A	2	SP0259	Holliday junction DNA helicase RuvB (ruvB)
USPAS	A	3	SP0378	choline binding protein J (cbpJ)
USPAS	A	4	SP0667	pneumococcal surface protein; putative
USPAS	A	5	SP1292	SAP domain protein
USPAS	A	6	SP0284	PTS system; mannose-specific IIAB components (manL)
USPAS	A	7	SP0330	sugar binding transcriptional regulator RegR (regR)
USPAS	A	8	SP1799	sugar-binding transcriptional regulator; LacI family
USPAS	A	9	SP0318	carbohydrate kinase; PfkB family
USPAS	A	10	SP0582	hypothetical protein
USPAS	A	11	SP1821	sugar-binding transcriptional regulator; LacI family
USPAS	A	12	SP1815	anthranilate phosphoribosyltransferase (trpD)
USPAS	B	1	SP1515	IS1239; transposase; putative; degenerate
USPAS	B	2	SP0896	6-phosphofructokinase (pfk)
USPAS	B	3	SP1034	iron-compound ABC transporter; permease protein
USPAS	B	4	SP1854	galactose operon repressor (galR)
USPAS	B	5	SP2012	glyceraldehyde 3-phosphate dehydrogenase (gap)
USPAS	B	6	SP1319	v-type sodium ATP synthase; subunit C (ntpC)
USPAS	B	7	SP2197	ABC transporter; substrate-binding protein; putative
USPAS	B	8	SP2132	conserved hypothetical protein
USPAS	B	9	SP0383	phosphomevalonate kinase (mvaK2)
USPAS	B	10	SP1025	hypothetical protein
USPAS	B	11	SP1999	catabolite control protein A (ccpA)
USPAS	B	12	SP0129	glycoprotease family protein
USPAS	C	1	SP0034	membrane protein
USPAS	C	2	SP1768	conserved hypothetical protein
USPAS	C	3	SP0384	FMN-dependent dehydrogenase family protein
USPAS	C	4	SP1825	ABC transporter; ATP-binding protein
USPAS	C	5	SP1828	UDP-glucose 4-epimerase (galE-2)
USPAS	C	6	SP0447	ketol-acid reductoisomerase (ilvC)
USPAS	C	7	SP1506	conserved hypothetical protein
USPAS	C	8	SP2091	glycerol-3-phosphate dehydrogenase (NAD(P)+) (gpsA)
USPAS	C	9	SP0243	iron ABC transporter; iron-binding protein
USPAS	C	10	SP1942	transcriptional regulator; putative
USPAS	C	11	SP0081	glycosyl transferase; family 2; authentic point mutation
USPAS	C	12	SP2150	ornithine carbamoyltransferase (argF)
USPAS	D	1	SP1075	glycosyl transferase CpoA (cpoA)
USPAS	D	2	SP1033	iron-compound ABC transporter; permease protein
USPAS	D	3	SP1607	UDP-glucose 4-epimerase (galE-1)
USPAS	D	4	SP0285	alcohol dehydrogenase; zinc-containing
USPAS	D	5	SP0047	phosphoribosylformylglycinamide cyclo-ligase (purM)
USPAS	D	6	SP0391	choline binding protein F (cbpF)
USPAS	D	7	SP0377	choline binding protein C (cbpC)
USPAS	D	8	SP1270	alcohol dehydrogenase; zinc-containing
USPAS	D	9	SP0856	branched-chain amino acid aminotransferase (ilvE)
USPAS	D	10	SP1032	iron-compound ABC transporter; iron compound-binding protein
USPAS	D	11	SP2229	tryptophanyl-tRNA synthetase (trps)
USPAS	D	12	SP0651	conserved hypothetical protein; authentic point mutation
USPAS	E	1	SP1416	S-adenosylmethionine:tRNA ribosyltransferase-isomerase (queA)
USPAS	E	2	SP1701	phospho-2-dehydro-3-deoxyheptonate aldolase
USPAS	E	3	SP1700	phospho-2-dehydro-3-deoxyheptonate aldolase
USPAS	E	4	SP1918	ABC transporter; ATP-binding protein
USPAS	E	5	SP0182	MccC family protein
USPAS	E	6	SP0458	DNA-damage inducible protein P (dinP)
USPAS	E	7	SP1363	conserved domain protein
USPAS	E	8	SP0515	heat-inducible transcription repressor HrcA (hrcA)
USPAS	E	9	SP1069	conserved hypothetical protein
USPAS	E	10	SP0627	conserved hypothetical protein
USPAS	E	11	SP1967	conserved hypothetical protein
USPAS	E	12	SP1257	3-isopropylmalate dehydrogenase; authentic point mutation (leuB)
USPAS	F	1	SP0765	conserved hypothetical protein
USPAS	F	2	SP1855	alcohol dehydrogenase; zinc-containing
USPAS	F	3	SP0066	aldose 1-epimerase (galM)
USPAS	F	4	SP2214	translation elongation factor Ts (tsf)
USPAS	F	5	SP1162	acetoin dehydrogenase complex; E2 component; dihydrolipoamide acetyltransferase; putative
USPAS	F	6	SP1671	D-alanine--D-alanine ligase (ddlA)
USPAS	F	7	SP1264	conserved domain protein
USPAS	F	8	SP0579	phenylalanyl-tRNA synthetase; alpha subunit (pheS)
USPAS	F	9	SP0523	ABC transporter; permease protein; putative
USPAS	F	10	SP0267	oxidoreductase; putative
USPAS	F	11	SP0084	sensor histidine kinase
USPAS	F	12	SP0845	lipoprotein
USPAS	G	1	SP0358	capsular polysaccharide biosynthesis protein Cps4J (cap4J)
USPAS	G	2	SP2055	alcohol dehydrogenase; zinc-containing
USPAS	G	3	SP0689	UDP-N-acetylglucosamine--N-acetylmuramyl-(pentapeptide) pyrophosphoryl-undecaprenol N-acetylglucosamine transferase (murG)
USPAS	G	4	SP0847	sugar ABC transporter; permease protein; putative
USPAS	G	5	SP0187	peptidase M24 family protein
USPAS	G	6	SP0151	ABC transporter; ATP-binding protein
USPAS	G	7	SP1865	glutamyl-aminopeptidase (pepA)
USPAS	G	8	SP0097	conserved domain protein
USPAS	G	9	SP0102	glycosyl transferase
USPAS	G	10	SP1375	3-dehydroquinate synthase (aroB)
USPAS	G	11	SP1888	oligopeptide ABC transporter; ATP-binding protein AmiE (amiE)
USPAS	G	12	SP1826	ABC transporter; substrate-binding protein
USPAS	H	1	SP1386	spermidine/putrescine ABC transporter; spermidine/putrescine-binding protein (potD)
USPAS	H	2	SP1159	integrase/recombinase; phage integrase family
USPAS	H	3	SP0801	conserved hypothetical protein
USPAS	H	4	SP1634	hypothetical protein
USPAS	H	5	SP0352	capsular polysaccharide biosynthesis protein Cps4G (cps4G)
USPAS	H	6	SP1013	aspartate-semialdehyde dehydrogenase (asd)
USPAS	H	7	SP1020	peptide chain release factor 1 (prfA)
USPAS	H	8	SP1276	carbamoyl-phosphate synthase; small subunit (carA)
USPAS	H	9	SP1591	proline dipeptidase (pepQ)
USPAS	H	10	SP1483	ATP-dependent RNA helicase; DEAD/DEAH box family
USPAS	H	11	SP0355	hypothetical protein
USPAS	H	12	SP1094	aminotransferase; class-V
USPAT	A	1	SP0644	IS66 family element; Orf3; degenerate
USPAT	A	2	SP0921	conserved hypothetical protein
USPAT	A	3	SP0768	conserved hypothetical protein
USPAT	A	4	SP1617	PTS system; IIC component
USPAT	A	5	SP0253	glycerol dehydrogenase (gldA)
USPAT	A	6	SP1784	hypothetical protein
USPAT	A	7	SP0242	ABC transporter; ATP-binding protein
USPAT	A	8	SP2031	conserved hypothetical protein
USPAT	A	9	SP0054	phosphoribosylaminoimidazole carboxylase; ATPase subunit (purK)
USPAT	A	10	SP1258	2-isopropylmalate synthase; putative
USPAT	A	11	SP1009	ferrochelatase (hemH)
USPAT	A	12	SP1525	transulfuration enzyme family protein
USPAT	B	1	SP0755	peptide chain release factor 2; authentic frameshift (prfB)
USPAT	B	2	SP2227	recF protein (recF)
USPAT	B	3	SP2001	sensor histidine kinase; putative
USPAT	B	4	SP1742	conserved hypothetical protein
USPAT	B	5	SP0357	UDP-N-acetylglucosamine-2-epimerase (cps4I)
USPAT	B	6	SP0952	alanine dehydrogenase; authentic frameshift (ald)
USPAT	B	7	SP0178	riboflavin biosynthesis protein RibD (ribD)
USPAT	B	8	SP1373	prephenate dehydrogenase (tyrA)
USPAT	B	9	SP1698	alanine racemase (alr)
USPAT	B	10	SP1608	oxidoreductase; DadA family protein
USPAT	B	11	SP1366	glycosyl transferase; group 1
USPAT	B	12	SP1686	oxidoreductase; Gfo/Idh/MocA family
USPAT	C	1	SP0166	pyridoxal-dependent decarboxylase; Orn/Lys/Arg family
USPAT	C	2	SP1749	GTP-binding protein
USPAT	C	3	SP0362	IS66 family element; Orf3; degenerate
USPAT	C	4	SP0931	glutamate 5-kinase (proB)
USPAT	C	5	SP1073	RNA polymerase sigma-70 factor (rpoD)
USPAT	C	6	SP0873	membrane protein
USPAT	C	7	SP2063	LysM domain protein
USPAT	C	8	SP1493	hypothetical protein
USPAT	C	9	SP1126	conserved hypothetical protein TIGR00045
USPAT	C	10	SP0004	GTP-binding protein
USPAT	C	11	SP0353	capsular polysaccharide biosynthesis protein Cps4H (cps4H)
USPAT	C	12	SP0887	type I restriction-modification system; S subunit; putative
USPAT	D	1	SP0118	tRNA (5-methylaminomethyl-2-thiouridylate)-methyltransferase (trmU)
USPAT	D	2	SP0456	transposase; IS116/IS110/IS902 family; degenerate
USPAT	D	3	SP1438	ABC transporter; ATP-binding protein
USPAT	D	4	SP0655	sodium/hydrogen exchanger family protein
USPAT	D	5	SP0920	carboxynorspermidine decarboxylase (nspC)
USPAT	D	6	SP1580	sugar ABC transporter; ATP-binding protein (msmK)
USPAT	D	7	SP2096	peptidase; M20/M25/M40 family
USPAT	D	8	SP1409	oxygen-independent coproporphyrinogen III oxidase; putative
USPAT	D	9	SP0397	mannitol-1-phosphate 5-dehydrogenase (mtlD)
USPAT	D	10	SP0553	N utilization substance protein A (nusA)
USPAT	D	11	SP0519	dnaJ protein (dnaJ)
USPAT	D	12	SP0002	DNA polymerase III; beta subunit (dnaN)
USPAT	E	1	SP0715	lactate oxidase (lctO-2)
USPAT	E	2	SP1325	oxidoreductase; Gfo/Idh/MocA family
USPAT	E	3	SP1123	glycogen biosynthesis protein GlgD (glgD)
USPAT	E	4	SP2058	queuine tRNA-ribosyltransferase (tgt)
USPAT	E	5	SP0880	aminotransferase; class-V
USPAT	E	6	SP1122	glucose-1-phosphate adenylyltransferase (glgC)
USPAT	E	7	SP1753	sodium/dicarboxylate symporter family protein; authentic frameshift
USPAT	E	8	SP1228	A/G-specific adenine glycosylase (mutY)
USPAT	E	9	SP1809	transcriptional regulator
USPAT	E	10	SP2157	alcohol dehydrogenase; iron-containing
USPAT	E	11	SP2056	N-acetylglucosamine-6-phosphate deacetylase (nagA)
USPAT	E	12	SP1600	hypothetical protein
USPAT	F	1	SP1389	spermidine/putrescine ABC transporter; ATP-binding protein (potA)
USPAT	F	2	SP0373	conserved hypothetical protein
USPAT	F	3	SP0749	branched-chain amino acid ABC transporter; amino acid-binding protein (livJ)
USPAT	F	4	SP0599	transmembrane protein Vexp1 (vex1)
USPAT	F	5	SP1129	integrase/recombinase; phage integrase family
USPAT	F	6	SP1524	aminotransferase; class II
USPAT	F	7	SP1505	membrane protein
USPAT	F	8	SP0065	sugar isomerase domain protein AgaS (agaS)
USPAT	F	9	SP0885	hypothetical protein
USPAT	F	10	SP1374	chorismate synthase (aroC)
USPAT	F	11	SP0101	transporter; putative
USPAT	F	12	SP1940	recA protein (recA)
USPAT	G	1	SP0035	aromatic amino acid aminotransferase (araT)
USPAT	G	2	SP1712	hypothetical protein
USPAT	G	3	SP0140	UDP-glucose 6-dehydrogenase; authentic frameshift (ugd)
USPAT	G	4	SP1378	conserved hypothetical protein
USPAT	G	5	SP1005	conserved domain protein; degenerate
USPAT	G	6	SP0741	conserved hypothetical protein
USPAT	G	7	SP0168	macrolide efflux protein; putative
USPAT	G	8	SP2216	secreted 45 kd protein (usp45)
USPAT	G	9	SP1153	hypothetical protein
USPAT	G	10	SP1853	galactokinase (galK)
USPAT	G	11	SP1116	transporter; putative
USPAT	G	12	SP2239	serine protease
USPAT	H	1	SP0464	cell wall surface anchor family protein
USPAT	H	2	SP0958	hypothetical protein
USPAT	H	3	SP1214	transulfuration enzyme family protein; authentic point mutation
USPAT	H	4	SP0360	UDP-N-acetylglucosamine 2-epimerase (cps4L)
USPAT	H	5	SP1552	cation efflux family protein
USPAT	H	6	SP1554	polyA polymerase family protein
USPAT	H	7	SP1544	aspartate aminotransferase (aspC)
USPAT	H	8	SP2044	acetate kinase (ackA)
USPAT	H	9	SP0322	glucuronyl hydrolase
USPAT	H	10	SP1431	type II DNA modification methyltransferase; putative
USPAT	H	11	SP1145	hypothetical protein
USPAT	H	12	SP0762	S-adenosylmethionine synthetase (metK)
USPAU	A	1	SP1893	hypothetical protein
USPAU	A	2	SP1311	IS66 family element; Orf3; degenerate
USPAU	A	3	SP0499	phosphoglycerate kinase (pgk)
USPAU	A	4	SP1489	translation elongation factor Tu (tuf)
USPAU	A	5	SP1765	glycosyl transferase; family 8
USPAU	A	6	SP1727	hydroxymethylglutaryl-CoA synthase (mvaS)
USPAU	A	7	SP1716	conserved hypothetical protein
USPAU	A	8	SP0690	cell division protein DivIB (divIB)
USPAU	A	9	SP0972	multi-drug resistance efflux pump (pmrA)
USPAU	A	10	SP0785	conserved hypothetical protein
USPAU	A	11	SP0572	IS1167; transposase; degenerate
USPAU	A	12	SP0606	oxidoreductase; putative
USPAU	B	1	SP0862	ribosomal protein S1 (rpsA)
USPAU	B	2	SP0176	3;4-dihydroxy-2-butanone 4-phosphate synthase/GTP cyclohydrolase II (ribAB)
USPAU	B	3	SP0298	conserved hypothetical protein
USPAU	B	4	SP1504	TPR domain protein
USPAU	B	5	SP0829	phosphopentomutase (deoB)
USPAU	B	6	SP1994	aminotransferase; class I
USPAU	B	7	SP1770	glycosyl transferase; family 8
USPAU	B	8	SP0881	thiazole biosynthesis protein ThiI (thiI)
USPAU	B	9	SP1763	preprotein translocase SecY family protein
USPAU	B	10	SP0615	beta-lactam resistance factor (fibA)
USPAU	B	11	SP1766	glycosyl transferase; family 8
USPAU	B	12	SP1008	peptidase t (pepT)
USPAU	C	1	SP1812	tryptophan synthase; beta subunit (trpB)
USPAU	C	2	SP1336	type II DNA modification methyltransferase Spn5252IP (spn5252IMP)
USPAU	C	3	SP0473	ROK family protein
USPAU	C	4	SP0803	rod shape-determining protein RodA; putative
USPAU	C	5	SP0145	conserved hypothetical protein
USPAU	C	6	SP1587	oxalate:formate antiporter
USPAU	C	7	SP1837	capsular polysaccharide biosynthesis protein; putative
USPAU	C	8	SP0869	aminotransferase; class-V
USPAU	C	9	SP2148	arginine deiminase (arcA)
USPAU	C	10	SP0359	capsular polysaccharide biosynthesis protein Cps4K (cps4K)
USPAU	C	11	SP0351	capsular polysaccharide biosynthesis protein Cps4F (cps4F)
USPAU	C	12	SP1067	cell division protein FtsW; putative
USPAU	D	1	SP0616	beta-lactam resistance factor (fibB)
USPAU	D	2	SP1569	ATP-dependent Clp protease; ATP-binding subunit ClpX (clpX)
USPAU	D	3	SP0379	conserved hypothetical protein
USPAU	D	4	SP1417	pspC protein; degenerate
USPAU	D	5	SP2065	MATE efflux family protein
USPAU	D	6	SP0422	3-oxoacyl-(acyl-carrier-protein) synthase II (fabF)
USPAU	D	7	SP0672	GTP-binding protein HflX (hflX)
USPAU	D	8	SP0278	aminopeptidase PepS (pepS)
USPAU	D	9	SP0356	polysaccharide transporter; putative
USPAU	D	10	SP2175	dltB protein (dltB)
USPAU	D	11	SP0872	D-alanyl-D-alanine carboxypeptidase (dacA)
USPAU	D	12	SP1472	oxidoreductase; putative
USPAU	E	1	SP2122	conserved hypothetical protein
USPAU	E	2	SP1978	diaminopimelate decarboxylase (lysA)
USPAU	E	3	SP0450	threonine dehydratase (ilvA)
USPAU	E	4	SP2225	conserved hypothetical protein
USPAU	E	5	SP2173	dltD protein (dltD)
USPAU	E	6	SP0197	dihydrofolate synthetase; putative
USPAU	E	7	SP1941	competence/damage-inducible protein CinA
USPAU	E	8	SP1444	IS1167; transposase
USPAU	E	9	SP2181	group II intron; maturase; degenerate
USPAU	E	10	SP1792	IS1167; transposase
USPAU	E	11	SP2100	tyrosyl-tRNA synthetase (tyrS)
USPAU	E	12	SP1692	IS1167; transposase
USPAU	F	1	SP1981	competence-induced protein Ccs50 (ccs50)
USPAU	F	2	SP0257	group II intron; maturase; degenerate
USPAU	F	3	SP0836	IS1167; transposase
USPAU	F	4	SP1262	IS1167; transposase
USPAU	F	5	SP1024	serine hydroxymethyltransferase (glyA)
USPAU	F	6	SP1582	IS1167; transposase
USPAU	F	7	SP1015	IS1167; transposase; authentic frameshift
USPAU	F	8	SP0263	eep protein (eep)
USPAU	F	9	SP1356	Atz/Trz family protein
USPAU	F	10	SP1897	sugar ABC transporter; sugar-binding protein (rafE)
USPAU	F	11	SP0787	conserved hypothetical protein
USPAU	F	12	SP0919	conserved hypothetical protein
USPAU	G	1	SP1666	cell division protein FtsZ (ftsZ)
USPAU	G	2	SP1081	UDP-N-acetylglucosamine 1-carboxyvinyltransferase (murA-1)
USPAU	G	3	SP0159	conserved hypothetical protein
USPAU	G	4	SP0051	phosphoribosylamine--glycine ligase (purD)
USPAU	G	5	SP0932	gamma-glutamyl phosphate reductase (proA)
USPAU	G	6	SP0868	conserved hypothetical protein
USPAU	G	7	SP1848	xanthine permease (pbuX)
USPAU	G	8	SP0010	conserved domain protein
USPAU	G	9	SP0460	IS1167; transposase
USPAU	G	10	SP1167	dihydroorotase; multifunctional complex type (pyrC)
USPAU	G	11	SP1790	ATPase; AAA family
USPAU	G	12	SP0737	sodium-dependent transporter
USPAU	H	1	SP1393	conserved hypothetical protein
USPAU	H	2	SP2108	maltose/maltodextrin ABC transporter; maltose/maltodextrin-binding protein (malX)
USPAU	H	3	SP1726	3-hydroxy-3-methylglutaryl-CoA reductase
USPAU	H	4	SP1639	IS1167; transposase
USPAU	H	5	SP0411	seryl-tRNA synthetase (serS)
USPAU	H	6	SP1368	psr protein
USPAU	H	7	SP1213	conserved domain protein
USPAU	H	8	SP0469	IS1167; transposase; interruption
USPAU	H	9	SP0011	MesJ/Ycf62 family protein
USPAU	H	10	SP0842	pyrimidine-nucleoside phosphorylase (pyn)
USPAU	H	11	SP2067	hypothetical protein
USPAU	H	12	SP1083	conserved hypothetical protein
USPAV	A	1	SP2144	conserved hypothetical protein
USPAV	A	2	SP0505	type I restriction-modification system; S subunit; putative
USPAV	A	3	SP0400	trigger factor (tig)
USPAV	A	4	SP1371	3-phosphoshikimate 1-carboxyvinyltransferase (aroA)
USPAV	A	5	SP2224	peptidase; M16 family
USPAV	A	6	SP1966	UDP-N-acetylglucosamine 1-carboxyvinyltransferase (murA-2)
USPAV	A	7	SP0156	DNA-binding response regulator
USPAV	A	8	SP0019	adenylosuccinate synthetase (purA)
USPAV	A	9	SP1429	peptidase; U32 family
USPAV	A	10	SP1361	homoserine dehydrogenase (hom)
USPAV	A	11	SP1244	signal recognition particle-docking protein FtsY (ftsY)
USPAV	A	12	SP2121	histidyl-tRNA synthetase (hisS)
USPAV	B	1	SP0200	competence-induced protein Ccs4 (ccs4)
USPAV	B	2	SP2022	PTS system; IIC component
USPAV	B	3	SP2208	helicase; putative
USPAV	B	4	SP0056	adenylosuccinate lyase (purB)
USPAV	B	5	SP1290	conserved hypothetical protein
USPAV	B	6	SP1402	NOL1/NOP2/sun family protein
USPAV	B	7	SP1128	enolase (eno)
USPAV	B	8	SP1079	GTP-binding protein; GTP1/Obg family
USPAV	B	9	SP0432	IS1167; transposase; interruption
USPAV	B	10	SP1905	IS1167; transposase; interruption
USPAV	B	11	SP2109	maltodextrin ABC transporter; permease protein (malC)
USPAV	B	12	SP1709	phosphoglycerate dehydrogenase-related protein
USPAV	C	1	SP0230	preprotein translocase; SecY subunit (secY)
USPAV	C	2	SP2017	membrane protein
USPAV	C	3	SP1901	RNA methyltransferase; TrmA family
USPAV	C	4	SP1734	rRNA methyltransferase RsmB (rsmB)
USPAV	C	5	SP1588	oxidoreductase; pyridine nucleotide-disulfide; class I
USPAV	C	6	SP1795	sucrose-6-phosphate hydrolase; putative
USPAV	C	7	SP1340	hypothetical protein
USPAV	C	8	SP1286	uracil permease (uraA)
USPAV	C	9	SP0408	sodium:alanine symporter family protein
USPAV	C	10	SP0474	PTS system; cellobiose-specific IIC component
USPAV	C	11	SP0250	PTS system; IIC component
USPAV	C	12	SP0290	dihydrofolate synthetase (folC)
USPAV	D	1	SP2236	putative sensor histidine kinase ComD (comD)
USPAV	D	2	SP1076	glycosyl transferase; group 1
USPAV	D	3	SP1886	IS1167; transposase; degenerate
USPAV	D	4	SP0863	IS1167; transposase; degenerate
USPAV	D	5	SP1101	IS1167; transposase; degenerate
USPAV	D	6	SP1683	sugar ABC transporter; sugar-binding protein
USPAV	D	7	SP1250	conserved domain protein
USPAV	D	8	SP0604	sensor histidine kinase VncS (vncS)
USPAV	D	9	SP1963	CBS domain protein
USPAV	D	10	SP2153	peptidase; M20/M25/M40 family
USPAV	D	11	SP2192	sensor histidine kinase
USPAV	D	12	SP2083	sensor histidine kinase PnpS (pnpS)
USPAV	E	1	SP0562	conserved hypothetical protein
USPAV	E	2	SP1521	UDP-N-acetylmuramate--alanine ligase (murC)
USPAV	E	3	SP0281	aminopeptidase C (pepC)
USPAV	E	4	SP0799	sensor histidine kinase CiaH (ciaH)
USPAV	E	5	SP0239	conserved hypothetical protein
USPAV	E	6	SP1690	ABC transporter; substrate-binding protein
USPAV	E	7	SP1757	conserved hypothetical protein
USPAV	E	8	SP1207	exodeoxyribonuclease VII; large subunit (xseA)
USPAV	E	9	SP0626	branched-chain amino acid transport system II carrier protein (brnQ)
USPAV	E	10	SP0527	sensor histidine kinase BlpH; putative (blpH)
USPAV	E	11	SP0761	ATP-dependent RNA helicase; DEAD/DEAH box family
USPAV	E	12	SP1589	Mur ligase family protein
USPAV	F	1	SP0591	cysteinyl-tRNA synthetase (cysS)
USPAV	F	2	SP1542	asparaginyl-tRNA synthetase (asnS)
USPAV	F	3	SP1352	IS1380-Spn1; transposase
USPAV	F	4	SP0328	IS1380-Spn1; transposase
USPAV	F	5	SP1306	NADP-specific glutamate dehydrogenase (gdhA)
USPAV	F	6	SP0502	glutamine synthetase; type I (glnA)
USPAV	F	7	SP1439	IS1380-Spn1; transposase
USPAV	F	8	SP2179	IS1380-Spn1; transposase
USPAV	F	9	SP1418	IS1380-Spn1; transposase
USPAV	F	10	SP0343	IS1380-Spn1; transposase
USPAV	F	11	SP1337	IS1380-Spn1; transposase
USPAV	F	12	SP1061	protein kinase; putative
USPAV	G	1	SP2201	choline binding protein D (cbpD)
USPAV	G	2	SP0784	glutathione reductase (gor)
USPAV	G	3	SP1595	IS1380-Spn1; transposase
USPAV	G	4	SP0310	PTS system; IIC component
USPAV	G	5	SP0714	IS1380-Spn1; transposase
USPAV	G	6	SP1503	IS1380-Spn1; transposase
USPAV	G	7	SP2129	PTS system; IIC component; putative
USPAV	G	8	SP0495	IS1380-Spn1; transposase
USPAV	G	9	SP0043	competence factor transport protein ComB (comB)
USPAV	G	10	SP1226	sensory box sensor histidine kinase
USPAV	G	11	SP0480	potassium uptake protein; Trk family
USPAV	G	12	SP2070	glucose-6-phosphate isomerase (pgi)
USPAV	H	1	SP0688	UDP-N-acetylmuramoylalanine--D-glutamate ligase (murD)
USPAV	H	2	SP1559	phosphoglucomutase/phosphomannomutase family protein
USPAV	H	3	SP2203	replicative DNA helicase (dnaC)
USPAV	H	4	SP0001	chromosomal replication initiator protein DnaA (dnaA)
USPAV	H	5	SP0529	BlpC ABC transporter (blpB)
USPAV	H	6	SP1166	MATE efflux family protein
USPAV	H	7	SP1817	anthranilate synthase component I (trpE)
USPAV	H	8	SP0413	aspartate kinase
USPAV	H	9	SP0425	acetyl-CoA carboxylase; biotin carboxylase (accC)
USPAV	H	10	SP0907	capsular polysaccharide biosynthesis protein; putative
USPAV	H	11	SP1939	MATE efflux family protein DinF (dinF)
USPAV	H	12	SP0943	Gid protein (gid)
USPAW	A	1	SP1016	thiophene and furan oxidation protein ThdF (thdF)
USPAW	A	2	SP1670	UDP-N-acetylmuramoylalanyl-D-glutamyl-2;6-diaminopimelate--D-alanyl-D-alanyl ligase (murF)
USPAW	A	3	SP0150	peptidase; M20/M25/M40 family
USPAW	A	4	SP1667	cell division protein FtsA (ftsA)
USPAW	A	5	SP0078	potassium uptake protein; Trk family
USPAW	A	6	SP0601	transmembrane protein Vexp3 (vex3)
USPAW	A	7	SP0265	glycosyl hydrolase; family 1
USPAW	A	8	SP1469	NADH oxidase (nox)
USPAW	A	9	SP0988	UDP-N-acetylglucosamine pyrophosphorylase (glmU)
USPAW	A	10	SP0720	ABC transporter; ATP-binding protein
USPAW	A	11	SP1316	v-type sodium ATP synthase; subunit B (ntpB)
USPAW	A	12	SP1997	Cof family protein
USPAW	B	1	SP1479	peptidoglycan N-acetylglucosamine deacetylase A (pgdA)
USPAW	B	2	SP0023	DNA repair protein RadA; authentic point mutation (radA)
USPAW	B	3	SP0167	hypothetical protein
USPAW	B	4	SP1001	amino acid permease family protein
USPAW	B	5	SP0374	hypothetical protein
USPAW	B	6	SP0623	dipeptidase (pepV)
USPAW	B	7	SP0354	hypothetical protein
USPAW	B	8	SP1538	Cof family protein/peptidyl-prolyl cis-trans isomerase; cyclophilin type
USPAW	B	9	SP2167	L-fuculose kinase fucK; putative
USPAW	B	10	SP1954	serine protease; subtilase family
USPAW	B	11	SP1184	6-phospho-beta-galactosidase (lacG-2)
USPAW	B	12	SP1508	ATP synthase F1; beta subunit (atpD)
USPAW	C	1	SP2021	glycosyl hydrolase; family 1
USPAW	C	2	SP0871	conserved hypothetical protein
USPAW	C	3	SP0477	6-phospho-beta-galactosidase (lacG-1)
USPAW	C	4	SP1923	pneumolysin (ply)
USPAW	C	5	SP0578	6-phospho-beta-glucosidase (bglA-2)
USPAW	C	6	SP1119	glyceraldehyde-3-phosphate dehydrogenase; NADP-dependent (gapN)
USPAW	C	7	SP0199	cardiolipin synthetase (cls)
USPAW	C	8	SP0375	6-phosphogluconate dehydrogenase; decarboxylating (gnd)
USPAW	C	9	SP2187	conserved domain protein
USPAW	C	10	SP1124	glycogen synthase (glgA)
USPAW	C	11	SP1364	hypothetical protein
USPAW	C	12	SP0303	6-phospho-beta-glucosidase (bglA-1)
USPAW	D	1	SP0479	potassium uptake protein; Trk family
USPAW	D	2	SP0436	glutamyl-tRNA(Gln) amidotransferase; B subunit (gatB)
USPAW	D	3	SP0046	amidophosphoribosyltransferase (purF)
USPAW	D	4	SP1894	sucrose phosphorylase (gtfA)
USPAW	D	5	SP0346	capsular polysaccharide biosynthesis protein Cps4A (cps4A)
USPAW	D	6	SP1530	UDP-N-acetylmuramoylalanyl-D-glutamate--2;6-diaminopimelate ligase (murE)
USPAW	D	7	SP1724	sucrose-6-phosphate hydrolase (scrB)
USPAW	D	8	SP1382	alpha-amylase (amy)
USPAW	D	9	SP2038	PTS system; membrane component; putative
USPAW	D	10	SP1421	conserved hypothetical protein
USPAW	D	11	SP2069	glutamyl-tRNA synthetase (gltX)
USPAW	D	12	SP0509	type I restriction-modification system; M subunit (hsdM)
USPAW	E	1	SP1621	transcription antiterminator BglG family protein; putative
USPAW	E	2	SP0437	glutamyl-tRNA(Gln) amidotransferase; A subunit (gatA)
USPAW	E	3	SP0287	xanthine/uracil permease family protein
USPAW	E	4	SP0916	lysine decarboxylase (cad)
USPAW	E	5	SP0647	PTS system; IIC component; putative
USPAW	E	6	SP0092	ABC transporter; substrate-binding protein
USPAW	E	7	SP0713	lysyl-tRNA synthetase (lysS)
USPAW	E	8	SP1829	galactose-1-phosphate uridylyltransferase (galT-1)
USPAW	E	9	SP1715	ABC transporter; ATP-binding protein
USPAW	E	10	SP2228	inosine-5'-monophosphate dehydrogenase (guaB)
USPAW	E	11	SP1852	galactose-1-phosphate uridylyltransferase (galT-2)
USPAW	E	12	SP0306	transcriptional regulator; putative
USPAW	F	1	SP1800	transcriptional activator; putative
USPAW	F	2	SP0341	hypothetical protein
USPAW	F	3	SP2066	threonine synthase (thrC)
USPAW	F	4	SP1243	glucose-6-phosphate 1-dehydrogenase (zwf)
USPAW	F	5	SP1272	polysaccharide biosynthesis protein; putative
USPAW	F	6	SP0886	type I restriction-modification system; M subunit; putative
USPAW	F	7	SP1890	oligopeptide ABC transporter; permease protein AmiC (amiC)
USPAW	F	8	SP0897	pyruvate kinase (pyk)
USPAW	F	9	SP2169	zinc ABC transporter; zinc-binding lipoprotein (adcA)
USPAW	F	10	SP1510	ATP synthase F1; alpha subunit (atpA)
USPAW	F	11	SP2186	glycerol kinase (gplK)
USPAW	F	12	SP1758	glycosyl transferase; group 1
USPAW	G	1	SP2152	conserved hypothetical protein
USPAW	G	2	SP0130	IS1167; transposase; degenerate
USPAW	G	3	SP2107	4-alpha-glucanotransferase (malQ)
USPAW	G	4	SP1684	PTS system; IIBC components
USPAW	G	5	SP1573	lysozyme (lytC)
USPAW	G	6	SP1860	choline transporter (proWX)
[truncated: 210 more rows]
