# Supplementary material for: The Protein Interactome of Streptococcus pneumoniae and Bacterial Meta-interactomes Improve Function Predictions
Source: mSystems. 2017 Jun 6;2(3):e00019-17. doi: 10.1128/mSystems.00019-17 (PMC5513735; doi:10.1128/mSystems.00019-17)
Supplement: TABLE S2 [file sys003172108st2.xlsx]

## Sheet: A - AD_clone _summary
Supplemental Table 2. (A) Activation domain (AD) clones, (B) DNA-binding domain clones screened with the LexA DBDs, (C) PPIs resulting from LexA screens
Locus	Gene Symbol	Annotation	Interactions_among_1054 PPI	AD Array Plate	AD Array Position
SP0002	dnaN	DNA polymerase III, beta subunit	2	Sp_AD_Array_11	G07
SP0004		GTP-binding protein	0	Sp_AD_Array_11	F10
SP0005	pth	peptidyl-tRNA hydrolase	0	Sp_AD_Array_41	B01
SP0007		S4 domain protein	3	Sp_AD_Array_02	E09
SP0008		hypothetical protein	0	Sp_AD_Array_03	G09
SP0012	hpt	hypoxanthine-guanine phosphoribosyltransferase	1	Sp_AD_Array_30	C07
SP0014	comX1	transcriptional regulator ComX1	5	Sp_AD_Array_30	A11
SP0017		IS1167, transposase, degenerate	0	Sp_AD_Array_08	C03
SP0019	purA	adenylosuccinate synthetase	8	Sp_AD_Array_12	H08
SP0021		putative deoxyuridine 5triphosphate nucleotidohydrolase	3	Sp_AD_Array_32	A11
SP0022		conserved hypothetical protein	1	Sp_AD_Array_40	G08
SP0025		hypothetical protein	0	Sp_AD_Array_01	G03
SP0026		hypothetical protein	0	Sp_AD_Array_41	E08
SP0027	prsA-1	ribose-phosphate pyrophosphokinase	2	Sp_AD_Array_43	B03
SP0029		hypothetical protein	1	Sp_AD_Array_01	H11
SP0030	ccs16	competence-induced protein Ccs16	0	Sp_AD_Array_03	D01
SP0031		hypothetical protein	1	Sp_AD_Array_03	B06
SP0033		conserved hypothetical protein	0	Sp_AD_Array_40	C11
SP0034		membrane protein	0	Sp_AD_Array_11	A08
SP0036		conserved hypothetical protein	1	Sp_AD_Array_08	E03
SP0037	plsX	fatty acid/phospholipid synthesis protein PlsX	1	Sp_AD_Array_43	C03
SP0038		putative acyl carrier protein	0	Sp_AD_Array_01	H09
SP0047	purM	phosphoribosylformylglycinamide cyclo-ligase	0	Sp_AD_Array_11	B07
SP0048	purN	phosphoribosylglycinamide formyltransferase	8	Sp_AD_Array_40	H07
SP0049		putative vanZ protein	0	Sp_AD_Array_30	B08
SP0052		hypothetical protein	0	Sp_AD_Array_01	C12
SP0056	purB	adenylosuccinate lyase	0	Sp_AD_Array_13	A03
SP0058		transcriptional regulator, GntR family	0	Sp_AD_Array_08	A01
SP0060		glycosyl hydrolase, family 35	0	Sp_AD_Array_14	C04
SP0061		PTS system, IIB component	0	Sp_AD_Array_40	F04
SP0062		PTS system, IIC component	0	Sp_AD_Array_31	B04
SP0063		PTS system, IID component	0	Sp_AD_Array_33	A06
SP0067		hypothetical protein	0	Sp_AD_Array_02	E01
SP0068		hypothetical protein	0	Sp_AD_Array_01	E10
SP0069	cbpI	choline binding protein I	1	Sp_AD_Array_32	G05
SP0070		hypothetical protein	0	Sp_AD_Array_01	A06
SP0072		hypothetical protein	0	Sp_AD_Array_01	C09
SP0074		acetyltransferase, CysE/LacA/LpxA/NodL family	0	Sp_AD_Array_32	F01
SP0075		phosphorylase, Pnp/Udp family	0	Sp_AD_Array_42	A06
SP0078		potassium uptake protein, Trk family	0	Sp_AD_Array_13	E09
SP0079		potassium uptake protein, Trk family	0	Sp_AD_Array_30	F08
SP0081		glycosyl transferase, family 2, authentic point mutation	0	Sp_AD_Array_11	A10
SP0083		DNA-binding response regulator	5	Sp_AD_Array_42	A03
SP0084		sensor histidine kinase	0	Sp_AD_Array_11	C07
SP0085	rpsD	ribosomal protein S4	0	Sp_AD_Array_32	F11
SP0090		ABC transporter, permease protein	0	Sp_AD_Array_33	C10
SP0091		ABC transporter, permease protein	0	Sp_AD_Array_42	G05
SP0092		ABC transporter, substrate-binding protein	0	Sp_AD_Array_13	G06
SP0093		hypothetical protein	0	Sp_AD_Array_01	C08
SP0094		hypothetical protein	0	Sp_AD_Array_01	B10
SP0095		conserved hypothetical protein	0	Sp_AD_Array_43	B09
SP0096		hypothetical protein	0	Sp_AD_Array_42	D06
SP0098		hypothetical protein	0	Sp_AD_Array_42	F09
SP0099		hypothetical protein	0	Sp_AD_Array_41	C04
SP0100		conserved hypothetical protein	0	Sp_AD_Array_03	C11
SP0101		putative transporter	0	Sp_AD_Array_12	A04
SP0102		glycosyl transferase	0	Sp_AD_Array_11	D10
SP0105	sdhA	L-serine dehydratase, iron-sulfur-dependent, alpha subunit	3	Sp_AD_Array_42	E03
SP0106	sdhB	L-serine dehydratase, iron-sulfur-dependent, beta subunit	0	Sp_AD_Array_41	G10
SP0107		LysM domain protein	0	Sp_AD_Array_41	C02
SP0108		hypothetical protein	0	Sp_AD_Array_03	C02
SP0111		putative amino acid ABC transporter, ATP-binding protein	8	Sp_AD_Array_41	F10
SP0114		hypothetical protein	0	Sp_AD_Array_03	C01
SP0115		hypothetical protein	0	Sp_AD_Array_03	H10
SP0119		MutT/nudix family protein	1	Sp_AD_Array_40	E02
SP0121		metallo-beta-lactamase superfamily protein	5	Sp_AD_Array_14	B01
SP0122		conserved hypothetical protein	1	Sp_AD_Array_02	A09
SP0123	ccs1	competence-induced protein Ccs1	0	Sp_AD_Array_02	C06
SP0127		conserved hypothetical protein	7	Sp_AD_Array_32	H03
SP0128		putative ribosomal-protein-alanine acetyltransferase	0	Sp_AD_Array_40	C05
SP0129		glycoprotease family protein	8	Sp_AD_Array_11	A01
SP0131		IS630-Spn1, transposase Orf2, degenerate	0	Sp_AD_Array_03	E10
SP0132		IS630-Spn1, transposase Orf1, degenerate	0	Sp_AD_Array_01	E06
SP0133		hypothetical protein	0	Sp_AD_Array_30	D03
SP0134		hypothetical protein	0	Sp_AD_Array_01	G06
SP0136		glycosyl transferase, family 2	0	Sp_AD_Array_31	A06
SP0139		conserved domain protein	0	Sp_AD_Array_08	C07
SP0140	ugd	UDP-glucose 6-dehydrogenase, authentic frameshift	0	Sp_AD_Array_12	B04
SP0142		hypothetical protein	0	Sp_AD_Array_02	A08
SP0144		hypothetical protein	0	Sp_AD_Array_30	F09
SP0145		conserved hypothetical protein	0	Sp_AD_Array_12	E05
SP0147		hypothetical protein	0	Sp_AD_Array_01	G02
SP0148		ABC transporter, substrate-binding protein	1	Sp_AD_Array_42	B04
SP0152		putative ABC transporter, permease protein	0	Sp_AD_Array_41	H04
SP0153		putative membrane protein	2	Sp_AD_Array_41	A12
SP0154		hypothetical protein	0	Sp_AD_Array_41	D09
SP0155		putative sensor histidine kinase	1	Sp_AD_Array_14	A04
SP0158		NrdI family protein	1	Sp_AD_Array_40	F02
SP0160		conserved domain protein	0	Sp_AD_Array_32	B04
SP0161		conserved domain protein	0	Sp_AD_Array_40	C12
SP0163		putative transcriptional regulator PlcR	0	Sp_AD_Array_42	D07
SP0166		pyridoxal-dependent decarboxylase, Orn/Lys/Arg family	0	Sp_AD_Array_11	F09
SP0167		hypothetical protein	0	Sp_AD_Array_13	E10
SP0168		putative macrolide efflux protein	0	Sp_AD_Array_12	B07
SP0171		ROK family protein	0	Sp_AD_Array_02	A06
SP0172		hypothetical protein	0	Sp_AD_Array_01	A12
SP0175		6,7-dimethyl-8-ribityllumazine synthase	1	Sp_AD_Array_40	E05
SP0178	ribD	riboflavin biosynthesis protein RibD	1	Sp_AD_Array_11	F07
SP0180	tag	DNA-3-methyladenine glycosylase I	0	Sp_AD_Array_30	C05
SP0181		conserved hypothetical protein	0	Sp_AD_Array_41	G12
SP0182		MccC family protein	0	Sp_AD_Array_11	C02
SP0184		hypothetical protein	0	Sp_AD_Array_33	A04
SP0191		hypothetical protein	1	Sp_AD_Array_32	F03
SP0192		conserved hypothetical protein	0	Sp_AD_Array_02	E12
SP0194		conserved hypothetical protein	34	Sp_AD_Array_03	A02
SP0195		hypothetical protein	0	Sp_AD_Array_01	A09
SP0197		putative dihydrofolate synthetase	0	Sp_AD_Array_12	F09
SP0198		hypothetical protein	3	Sp_AD_Array_30	A07
SP0200	ccs4	competence-induced protein Ccs4	0	Sp_AD_Array_12	H10
SP0201		hypothetical protein	1	Sp_AD_Array_02	E07
SP0202	nrdD	anaerobic ribonucleoside-triphosphate reductase	0	Sp_AD_Array_14	E08
SP0204		acetyltransferase, GNAT family	0	Sp_AD_Array_32	D04
SP0209	rplC	ribosomal protein L3	0	Sp_AD_Array_41	E12
SP0210	rplD	ribosomal protein L4	0	Sp_AD_Array_41	E10
SP0211	rplW	ribosomal protein L23	0	Sp_AD_Array_02	G11
SP0212	rplB	ribosomal protein L2	0	Sp_AD_Array_42	B07
SP0213	rpsS	ribosomal protein S19	0	Sp_AD_Array_02	F08
SP0217	rpmC	ribosomal protein L29	0	Sp_AD_Array_01	G04
SP0218	rpsQ	ribosomal protein S17	0	Sp_AD_Array_02	E03
SP0221	rplE	ribosomal protein L5	0	Sp_AD_Array_40	H09
SP0224	rpsH	ribosomal protein S8	0	Sp_AD_Array_40	A10
SP0225	rplF	ribosomal protein L6	0	Sp_AD_Array_32	E01
SP0226	rplR	ribosomal protein L18	2	Sp_AD_Array_03	E05
SP0227	rpsE	ribosomal protein S5	0	Sp_AD_Array_30	B03
SP0228	rpmD	ribosomal protein L30	0	Sp_AD_Array_01	E03
SP0230	secY	preprotein translocase, SecY subunit	0	Sp_AD_Array_13	A07
SP0231	adk	adenylate kinase	0	Sp_AD_Array_30	E02
SP0232	infA	translation initiation factor IF-1	4	Sp_AD_Array_01	H01
SP0236	rpoA	DNA-directed RNA polymerase, alpha subunit	0	Sp_AD_Array_31	B09
SP0239		conserved hypothetical protein	3	Sp_AD_Array_13	C05
SP0240		phosphoglycerate mutase family protein	0	Sp_AD_Array_30	G03
SP0242		ABC transporter, ATP-binding protein	0	Sp_AD_Array_11	E10
SP0243		iron ABC transporter, iron-binding protein	0	Sp_AD_Array_11	B03
SP0244		hypothetical protein	0	Sp_AD_Array_01	B12
SP0245		putative pyruvate formate-lyase-activating enzyme	0	Sp_AD_Array_08	E12
SP0246		transcriptional regulator, DeoR family	0	Sp_AD_Array_08	B09
SP0247		transcriptional regulator	15	Sp_AD_Array_43	B07
SP0248		PTS system, IIA component	0	Sp_AD_Array_03	C05
SP0249		PTS system, IIB component	0	Sp_AD_Array_03	A06
SP0250		PTS system, IIC component	0	Sp_AD_Array_13	A09
SP0252		transaldolase family protein	1	Sp_AD_Array_30	F10
SP0255		acetyltransferase, GNAT family	1	Sp_AD_Array_41	H05
SP0257		group II intron, maturase, degenerate	0	Sp_AD_Array_12	G01
SP0259	ruvB	Holliday junction DNA helicase RuvB	8	Sp_AD_Array_43	C05
SP0260		conserved hypothetical protein	0	Sp_AD_Array_41	B02
SP0261	uppS	undecaprenyl diphosphate synthase	0	Sp_AD_Array_08	D03
SP0262		phosphatidate cytidylyltransferase	0	Sp_AD_Array_08	G11
SP0263	eep	eep protein	0	Sp_AD_Array_12	G03
SP0266	glmS	glucosamine--fructose-6-phosphate aminotransferase, isomerizing	0	Sp_AD_Array_14	D03
SP0267		putative oxidoreductase	2	Sp_AD_Array_11	C06
SP0272	rpsG	ribosomal protein S7	0	Sp_AD_Array_40	E09
SP0275		conserved hypothetical protein	1	Sp_AD_Array_02	D07
SP0276		conserved hypothetical protein	0	Sp_AD_Array_02	F06
SP0278	pepS	aminopeptidase PepS	0	Sp_AD_Array_12	F04
SP0279		conserved hypothetical protein	0	Sp_AD_Array_02	A01
SP0280	rsuA-1	ribosomal small subunit pseudouridine synthase A	1	Sp_AD_Array_08	A02
SP0281	pepC	aminopeptidase C	0	Sp_AD_Array_13	C03
SP0283	manM	PTS system, mannose-specific IIC component	0	Sp_AD_Array_08	H01
SP0285		alcohol dehydrogenase, zinc-containing	1	Sp_AD_Array_11	B06
SP0286		Cof family protein	0	Sp_AD_Array_08	H06
SP0287		xanthine/uracil permease family protein	0	Sp_AD_Array_13	G05
SP0288		conserved hypothetical protein	0	Sp_AD_Array_33	A02
SP0289		dihydropteroate synthase	0	Sp_AD_Array_42	H11
SP0290	folC	dihydrofolate synthetase	0	Sp_AD_Array_13	A10
SP0291	folE	GTP cyclohydrolase I	0	Sp_AD_Array_41	A03
SP0293		hypothetical protein	0	Sp_AD_Array_03	G04
SP0299		IS630-Spn1, transposase Orf1	0	Sp_AD_Array_03	E01
SP0302		conserved domain protein	0	Sp_AD_Array_32	A04
SP0304		conserved hypothetical protein	0	Sp_AD_Array_02	B06
SP0305		PTS system, IIB component	0	Sp_AD_Array_03	B07
SP0308		PTS system, IIA component	2	Sp_AD_Array_03	B08
SP0310		PTS system, IIC component	0	Sp_AD_Array_13	D12
SP0311		hypothetical protein	0	Sp_AD_Array_01	D04
SP0313		glutathione peroxidase	0	Sp_AD_Array_30	A10
SP0315		IS200S, transposase, interruption	0	Sp_AD_Array_41	E07
SP0316		hypothetical protein	0	Sp_AD_Array_01	B07
SP0317		4-hydroxy-2-oxoglutarate aldolase/2-dehydro-3-deoxyphosphogluconate aldolase	0	Sp_AD_Array_30	D10
SP0318		carbohydrate kinase, PfkB family	0	Sp_AD_Array_43	C07
SP0319		conserved domain protein	0	Sp_AD_Array_30	D12
SP0321		PTS system, IIA component	0	Sp_AD_Array_30	A06
SP0322		glucuronyl hydrolase	0	Sp_AD_Array_12	C06
SP0323		PTS system, IIB component	0	Sp_AD_Array_40	F09
SP0324		PTS system, IIC component	0	Sp_AD_Array_08	F01
SP0325		PTS system, IID component	0	Sp_AD_Array_30	H05
SP0326	yajC-1	preprotein translocase, YajC subunit	0	Sp_AD_Array_02	G09
SP0328		IS1380-Spn1, transposase	0	Sp_AD_Array_13	D02
SP0331		hypothetical protein	0	Sp_AD_Array_41	B08
SP0332		hypothetical protein	0	Sp_AD_Array_40	H10
SP0333		putative transcriptional regulator	3	Sp_AD_Array_01	F02
SP0334	yllC	yllC protein	0	Sp_AD_Array_43	A03
SP0335	ftsL	cell division protein FtsL	0	Sp_AD_Array_03	B12
SP0337	mraY	phospho-N-acetylmuramoyl-pentapeptide-transferase	0	Sp_AD_Array_33	C12
SP0340	luxS	autoinducer-2 production protein	2	Sp_AD_Array_30	B01
SP0341		hypothetical protein	0	Sp_AD_Array_13	G09
SP0343		IS1380-Spn1, transposase	0	Sp_AD_Array_13	C11
SP0345		IS630-Spn1, transposase Orf1	0	Sp_AD_Array_03	D10
SP0346	cps4A	capsular polysaccharide biosynthesis protein Cps4A	0	Sp_AD_Array_13	F11
SP0347	cps4B	capsular polysaccharide biosynthesis protein Cps4B	0	Sp_AD_Array_08	A09
SP0348	cps4C	capsular polysaccharide biosynthesis protein Cps4C	0	Sp_AD_Array_41	H08
SP0349	cps4D	capsular polysaccharide biosynthesis protein Cps4D	1	Sp_AD_Array_32	H04
SP0352	cps4G	capsular polysaccharide biosynthesis protein Cps4G	1	Sp_AD_Array_11	E05
SP0353	cps4H	capsular polysaccharide biosynthesis protein Cps4H	0	Sp_AD_Array_11	F11
SP0355		hypothetical protein	0	Sp_AD_Array_11	E01
SP0357	cps4I	UDP-N-acetylglucosamine-2-epimerase	0	Sp_AD_Array_11	F05
SP0358	cap4J	capsular polysaccharide biosynthesis protein Cps4J	0	Sp_AD_Array_11	D02
SP0359	cps4K	capsular polysaccharide biosynthesis protein Cps4K	1	Sp_AD_Array_12	D12
SP0360	cps4L	UDP-N-acetylglucosamine 2-epimerase	1	Sp_AD_Array_12	C03
SP0365		IS66 family element, Orf1, authentic frameshift	0	Sp_AD_Array_02	B01
SP0371		conserved hypothetical protein	3	Sp_AD_Array_30	C02
SP0373		conserved hypothetical protein	1	Sp_AD_Array_12	A06
SP0374		hypothetical protein	0	Sp_AD_Array_13	E12
SP0376		DNA-binding response regulator	2	Sp_AD_Array_32	H11
SP0379		conserved hypothetical protein	0	Sp_AD_Array_12	E12
SP0380		hypothetical protein	0	Sp_AD_Array_42	E08
SP0381	mvaK1	mevalonate kinase	2	Sp_AD_Array_33	B06
SP0383	mvaK2	phosphomevalonate kinase	0	Sp_AD_Array_11	A07
SP0389		hypothetical protein	0	Sp_AD_Array_02	B07
SP0390	cbpG	choline binding protein G	0	Sp_AD_Array_31	A03
SP0392		IS3-Spn1, transposase, degenerate	0	Sp_AD_Array_42	B06
SP0394		PTS system, mannitol-specific IIBC components	0	Sp_AD_Array_14	C08
SP0400	tig	trigger factor	3	Sp_AD_Array_12	H06
SP0402	spi	signal peptidase I	0	Sp_AD_Array_41	D12
SP0403	rnhC	ribonuclease HIII	7	Sp_AD_Array_33	B08
SP0404		hypothetical protein	0	Sp_AD_Array_03	A10
SP0405		conserved hypothetical protein	0	Sp_AD_Array_40	H11
SP0407		hypothetical protein	0	Sp_AD_Array_01	A11
SP0408		sodium:alanine symporter family protein	0	Sp_AD_Array_13	B03
SP0409		conserved hypothetical protein	1	Sp_AD_Array_32	E09
SP0410		putative exfoliative toxin	0	Sp_AD_Array_31	B03
SP0414		hypothetical protein	0	Sp_AD_Array_01	B04
SP0417	fabH	3-oxoacyl-(acyl-carrier-protein) synthase III	0	Sp_AD_Array_31	B12
SP0419	fabK	enoyl-(acyl-carrier-protein) reductase	3	Sp_AD_Array_43	A12
SP0420	fabD	malonyl CoA-acyl carrier protein transacylase	0	Sp_AD_Array_42	G04
SP0421	fabG	3-oxoacyl-[acyl-carrier protein] reductase	1	Sp_AD_Array_08	A08
SP0422	fabF	3-oxoacyl-(acyl-carrier-protein) synthase II	1	Sp_AD_Array_12	F03
SP0426	accD	acetyl-CoA carboxylase, carboxyl transferase, beta subunit	0	Sp_AD_Array_42	D08
SP0427	accA	acetyl-CoA carboxylase, carboxyl transferase, alpha subunit	0	Sp_AD_Array_08	E02
SP0430		hypothetical protein	0	Sp_AD_Array_32	D08
SP0431		conserved domain protein	0	Sp_AD_Array_02	A12
SP0434		conserved hypothetical protein	1	Sp_AD_Array_30	A04
SP0435	efp	translation elongation factor P	0	Sp_AD_Array_32	E12
SP0436	gatB	glutamyl-tRNA(Gln) amidotransferase, B subunit	1	Sp_AD_Array_13	F09
SP0437	gatA	glutamyl-tRNA(Gln) amidotransferase, A subunit	0	Sp_AD_Array_13	G04
SP0438	gatC	glutamyl-tRNA(Gln) amidotransferase, C subunit	1	Sp_AD_Array_02	H06
SP0440		glycosyl transferase, degenerate	0	Sp_AD_Array_30	B02
SP0441	rpmB	ribosomal protein L28	0	Sp_AD_Array_01	E09
SP0442		conserved hypothetical protein	6	Sp_AD_Array_03	G02
SP0443		conserved hypothetical protein	6	Sp_AD_Array_14	A03
SP0446	ilvN	acetolactate synthase, small subunit	1	Sp_AD_Array_32	C03
SP0448		hypothetical protein	0	Sp_AD_Array_02	E04
SP0449		hypothetical protein	0	Sp_AD_Array_03	E07
SP0450	ilvA	threonine dehydratase	0	Sp_AD_Array_12	F08
SP0453		amino acid ABC transporter, amino acid-binding protein/permease protein	0	Sp_AD_Array_14	A01
SP0457	bacA	bacitracin resistance protein	0	Sp_AD_Array_33	A12
SP0458	dinP	DNA-damage inducible protein P	0	Sp_AD_Array_11	C03
SP0459	pfl	formate acetyltransferase	0	Sp_AD_Array_14	E09
SP0460		IS1167, transposase	0	Sp_AD_Array_12	G09
SP0461		putative transcriptional regulator	1	Sp_AD_Array_13	H08
SP0464		cell wall surface anchor family protein	0	Sp_AD_Array_12	B10
SP0467		putative sortase	0	Sp_AD_Array_08	F04
SP0472		hypothetical protein	0	Sp_AD_Array_01	D06
SP0473		putative regulator	0	Sp_AD_Array_12	E03
SP0474		PTS system, cellobiose-specific IIC component	0	Sp_AD_Array_13	A08
SP0475		hypothetical protein	1	Sp_AD_Array_14	E02
SP0476	lacF-1	PTS system, lactose-specific IIA component	2	Sp_AD_Array_03	D05
SP0477	lacG-1	6-phospho-beta-galactosidase	0	Sp_AD_Array_13	F05
SP0478	lacE-1	PTS system, lactose-specific IIBC components	0	Sp_AD_Array_14	A11
SP0480		potassium uptake protein, Trk family	21	Sp_AD_Array_13	D10
SP0482		conserved hypothetical protein	0	Sp_AD_Array_32	E07
SP0483		ABC transporter, ATP-binding protein	1	Sp_AD_Array_14	B03
SP0484		cobalt transport protein	0	Sp_AD_Array_42	B05
SP0486		RNA methyltransferase, TrmH family	2	Sp_AD_Array_32	D02
SP0487		hypothetical protein	0	Sp_AD_Array_01	G10
SP0488		conserved hypothetical protein	0	Sp_AD_Array_30	D05
SP0490		hypothetical protein	0	Sp_AD_Array_40	A03
SP0493		putative DNA-directed RNA polymerase, delta subunit	1	Sp_AD_Array_41	C11
SP0495		IS1380-Spn1, transposase	0	Sp_AD_Array_13	E04
SP0497		hypothetical protein	0	Sp_AD_Array_01	C02
SP0500		conserved domain protein	0	Sp_AD_Array_32	D11
SP0501		transcriptional regulator, MerR family	0	Sp_AD_Array_03	F01
SP0502	glnA	glutamine synthetase, type I	0	Sp_AD_Array_13	D04
SP0506		integrase/recombinase, phage integrase family	0	Sp_AD_Array_08	G06
SP0512		hypothetical protein	0	Sp_AD_Array_01	C06
SP0513		hypothetical protein	0	Sp_AD_Array_01	F01
SP0514		hypothetical protein	0	Sp_AD_Array_03	E04
SP0515	hrcA	heat-inducible transcription repressor HrcA	0	Sp_AD_Array_11	C04
SP0516	grpE	heat shock protein GrpE	0	Sp_AD_Array_32	D10
SP0519	dnaJ	dnaJ protein	30	Sp_AD_Array_11	G06
SP0520		hypothetical protein	0	Sp_AD_Array_02	G03
SP0523		putative ABC transporter, permease protein	0	Sp_AD_Array_11	D01
SP0526	blpR	response regulator BlpR	1	Sp_AD_Array_08	B06
SP0527	blpH	putative sensor histidine kinase BlpH	0	Sp_AD_Array_13	B11
SP0529	blpB	BlpC ABC transporter	0	Sp_AD_Array_13	E07
SP0529	blpB	BlpC ABC transporter	0	Sp_AD_Array_31	D09
SP0532	blpJ	bacteriocin BlpJ	0	Sp_AD_Array_02	F01
SP0537		IS1381, transposase OrfA	0	Sp_AD_Array_32	A06
SP0538		IS1381, transposase OrfB	0	Sp_AD_Array_32	A08
SP0544	blpX	immunity protein BlpX	0	Sp_AD_Array_40	A07
SP0547		conserved domain protein	2	Sp_AD_Array_41	D07
SP0552		SP14.3 protein	13	Sp_AD_Array_40	F07
SP0555		ribosomal protein L7A family	0	Sp_AD_Array_02	G08
SP0557	rbfA	ribosome-binding factor A	0	Sp_AD_Array_03	E08
SP0559		hypothetical protein	0	Sp_AD_Array_01	E02
SP0560		hypothetical protein	0	Sp_AD_Array_02	A10
SP0562		conserved hypothetical protein	0	Sp_AD_Array_13	B10
SP0563		hypothetical protein	0	Sp_AD_Array_02	D02
SP0564		hypothetical protein	2	Sp_AD_Array_40	A06
SP0566		acetyltransferase, GNAT family	1	Sp_AD_Array_30	D01
SP0567		conserved domain protein	7	Sp_AD_Array_41	C05
SP0574		hypothetical protein	4	Sp_AD_Array_42	B03
SP0575		putative helicase	1	Sp_AD_Array_14	A05
SP0576	licT	transcription antiterminator Lict	0	Sp_AD_Array_42	B11
SP0578	bglA-2	6-phospho-beta-glucosidase	0	Sp_AD_Array_13	F06
SP0580		acetyltransferase, GNAT family	2	Sp_AD_Array_30	B10
SP0581	pheT	phenylalanyl-tRNA synthetase, beta subunit	0	Sp_AD_Array_14	F01
SP0582		hypothetical protein	0	Sp_AD_Array_33	D05
SP0590		acetyltransferase, GNAT family	3	Sp_AD_Array_33	B09
SP0591	cysS	cysteinyl-tRNA synthetase	1	Sp_AD_Array_13	C10
SP0593	lrp	leucine-rich protein	3	Sp_AD_Array_33	B07
SP0594			0	Sp_AD_Array_01	D01
SP0597		group II intron, maturase, degenerate	0	Sp_AD_Array_03	H08
SP0599	vex1	transmembrane protein Vexp1	0	Sp_AD_Array_12	A08
SP0600	vex2	ABC transporter, ATP-binding protein Vexp2	6	Sp_AD_Array_30	F02
SP0603	vncR	DNA-binding response regulator VncR	0	Sp_AD_Array_41	F11
SP0604	vncS	sensor histidine kinase VncS	0	Sp_AD_Array_13	B08
SP0606		putative oxidoreductase	0	Sp_AD_Array_12	C08
SP0607		amino acid ABC transporter, permease protein	0	Sp_AD_Array_41	G03
SP0610		amino acid ABC transporter, ATP-binding protein	0	Sp_AD_Array_08	C09
SP0612		hypothetical protein	0	Sp_AD_Array_01	A05
SP0613		metallo-beta-lactamase superfamily protein	2	Sp_AD_Array_14	A08
SP0614	estA	tributyrin esterase	1	Sp_AD_Array_08	F03
SP0615	fibA	beta-lactam resistance factor	0	Sp_AD_Array_12	D02
SP0618	uvrC	excinuclease ABC, subunit C	0	Sp_AD_Array_14	D01
SP0619		conserved hypothetical protein	2	Sp_AD_Array_33	A07
SP0620		putative amino acid ABC transporter, amino acid-binding protein	0	Sp_AD_Array_08	G12
SP0621		hypothetical protein	0	Sp_AD_Array_01	C05
SP0622		nitroreductase family protein	0	Sp_AD_Array_41	C12
SP0623	pepV	dipeptidase	1	Sp_AD_Array_13	F01
SP0624		conserved hypothetical protein	0	Sp_AD_Array_41	A11
SP0626	brnQ	branched-chain amino acid transport system II carrier protein	0	Sp_AD_Array_13	C09
SP0627		conserved hypothetical protein	1	Sp_AD_Array_11	B11
SP0628		HIT family protein	0	Sp_AD_Array_40	F10
SP0629		conserved hypothetical protein	0	Sp_AD_Array_08	A04
SP0630	rplK	ribosomal protein L11	0	Sp_AD_Array_40	C03
SP0631	rplA	ribosomal protein L1	0	Sp_AD_Array_41	H03
SP0633		hypothetical protein	0	Sp_AD_Array_03	G01
SP0634		conserved domain protein	0	Sp_AD_Array_03	D08
SP0636		ABC transporter, ATP-binding protein	0	Sp_AD_Array_33	D04
SP0639		hypothetical protein	15	Sp_AD_Array_02	F09
SP0640		hypothetical protein	0	Sp_AD_Array_02	C04
SP0645		putative PTS system IIA component	0	Sp_AD_Array_40	F11
SP0646		putative PTS system, IIB component	0	Sp_AD_Array_03	A05
SP0649		conserved hypothetical protein, degenerate	0	Sp_AD_Array_42	D03
SP0650		hypothetical protein	0	Sp_AD_Array_03	C03
SP0652		conserved hypothetical protein	1	Sp_AD_Array_32	E08
SP0653		hypothetical protein	0	Sp_AD_Array_02	D08
SP0654		hypothetical protein	0	Sp_AD_Array_01	B01
SP0655		transporter, monovalent cation:proton antiporter-2 (CPA2) family	0	Sp_AD_Array_11	G09
SP0658	ccdA-1	cytochrome c-type biogenesis protein CcdA	0	Sp_AD_Array_42	A10
SP0660	msrA-1	peptide methionine sulfoxide reductase	0	Sp_AD_Array_42	G07
SP0661		DNA-binding response regulator	4	Sp_AD_Array_08	B02
SP0662		putative sensor histidine kinase	0	Sp_AD_Array_14	B04
SP0665		chorismate binding enzyme	0	Sp_AD_Array_14	B10
SP0666		conserved hypothetical protein	0	Sp_AD_Array_41	E01
SP0667		putative pneumococcal surface protein	0	Sp_AD_Array_43	C06
SP0668	gki	glucokinase	0	Sp_AD_Array_43	A05
SP0669	thyA	thymidylate synthase	1	Sp_AD_Array_33	A09
SP0671	miaA	tRNA isopentenylpyrophosphate transferase	0	Sp_AD_Array_42	F01
SP0673		hypothetical protein	0	Sp_AD_Array_41	E09
SP0674		metallo-beta-lactamase superfamily protein	0	Sp_AD_Array_31	B08
SP0675		oxidoreductase, short chain dehydrogenase/reductase family	0	Sp_AD_Array_08	C11
SP0676		putative transcriptional regulator	2	Sp_AD_Array_43	B02
SP0678		conserved hypothetical protein	0	Sp_AD_Array_03	H11
SP0679		hypothetical protein	0	Sp_AD_Array_01	E12
SP0680	rsuA-2	ribosomal small subunit pseudouridine synthase A	0	Sp_AD_Array_08	A03
SP0681		elongation factor Tu family protein	0	Sp_AD_Array_14	C12
SP0682		hypothetical protein	0	Sp_AD_Array_02	C12
SP0684		hypothetical protein	0	Sp_AD_Array_01	A02
SP0688	murD	UDP-N-acetylmuramoylalanine--D-glutamate ligase	0	Sp_AD_Array_13	E05
SP0689	murG	UDP-N-acetylglucosamine--N-acetylmuramyl-(pentapeptide) pyrophosphoryl-undecaprenol N-acetylglucosamine transferase	0	Sp_AD_Array_11	D07
SP0690	divIB	cell division protein DivIB	0	Sp_AD_Array_12	C12
SP0694		conserved domain protein	0	Sp_AD_Array_30	D04
SP0697		ABC transporter, ATP-binding protein, authentic point mutation	0	Sp_AD_Array_33	B05
SP0698		hypothetical protein	0	Sp_AD_Array_33	A05
SP0699		hypothetical protein	0	Sp_AD_Array_01	A08
SP0701	pyrF	orotidine 5-phosphate decarboxylase	0	Sp_AD_Array_33	A03
SP0703		hypothetical protein	2	Sp_AD_Array_03	E09
SP0704		hypothetical protein	0	Sp_AD_Array_08	D06
SP0705		hypothetical protein	0	Sp_AD_Array_08	H03
SP0708		amino acid ABC transporter, amino acid-binding protein, authentic frameshift	0	Sp_AD_Array_33	B04
SP0709		amino acid ABC transporter, ATP-binding protein	0	Sp_AD_Array_08	C10
SP0710		amino acid ABC transporter, permease protein	0	Sp_AD_Array_41	G08
SP0711		amino acid ABC transporter, permease protein	0	Sp_AD_Array_41	E04
SP0713	lysS	lysyl-tRNA synthetase	0	Sp_AD_Array_13	G07
SP0715	lctO-2	lactate oxidase	0	Sp_AD_Array_11	H03
SP0716		putative transcriptional regulator	0	Sp_AD_Array_32	G11
SP0718	thiE-1	thiamine-phosphate pyrophosphorylase	0	Sp_AD_Array_41	F04
SP0722	tenA	transcriptional activator TenA	5	Sp_AD_Array_41	H07
SP0723	thiW	thiW protein	0	Sp_AD_Array_40	H01
SP0724		putative hydroxyethylthiazole kinase	1	Sp_AD_Array_08	H02
SP0726	thiD	phosphomethylpyrimidine kinase	0	Sp_AD_Array_08	F05
SP0727		putative transcriptional repressor	46	Sp_AD_Array_40	A11
SP0728		hypothetical protein	0	Sp_AD_Array_03	H01
SP0731		conserved domain protein	0	Sp_AD_Array_03	E03
SP0732		transposase family protein, authentic frameshift	0	Sp_AD_Array_40	F12
SP0735		6-phospho-beta-glucosidase, truncation	0	Sp_AD_Array_02	G12
SP0736	manA	mannose-6-phosphate isomerase	0	Sp_AD_Array_43	A01
SP0737		sodium-dependent transporter	0	Sp_AD_Array_12	G05
SP0740		MutT/nudix family protein	1	Sp_AD_Array_40	E01
SP0741		conserved hypothetical protein	0	Sp_AD_Array_12	B06
SP0744		cytidine and deoxycytidylate deaminase family protein	0	Sp_AD_Array_40	E12
SP0747		hypothetical protein	0	Sp_AD_Array_01	A03
SP0748		conserved hypothetical protein	0	Sp_AD_Array_02	B12
SP0749	livJ	branched-chain amino acid ABC transporter, amino acid-binding protein	3	Sp_AD_Array_12	A07
SP0751	livM	branched-chain amino acid ABC transporter, permease protein	0	Sp_AD_Array_43	A08
SP0752	livG	branched-chain amino acid ABC transporter, ATP-binding protein	2	Sp_AD_Array_08	D08
SP0754		putative acetoin utilization protein AcuB	0	Sp_AD_Array_30	F04
SP0755	prfB	peptide chain release factor 2, programmed frameshift	1	Sp_AD_Array_11	E11
SP0760		hypothetical protein	0	Sp_AD_Array_32	H10
SP0761		ATP-dependent RNA helicase, DEAD/DEAH box family	0	Sp_AD_Array_13	B12
SP0762	metK	S-adenosylmethionine synthetase	0	Sp_AD_Array_12	B12
SP0766	sodA	superoxide dismutase, manganese-dependent	1	Sp_AD_Array_41	C08
SP0767		conserved hypothetical protein	1	Sp_AD_Array_32	D05
SP0769		VanZF-related protein	0	Sp_AD_Array_32	C07
SP0770		ABC transporter, ATP-binding protein	0	Sp_AD_Array_13	H04
SP0771		peptidyl-prolyl cis-trans isomerase, cyclophilin-type	0	Sp_AD_Array_08	G10
SP0772		hypothetical protein	0	Sp_AD_Array_01	F05
SP0775	rpsP	ribosomal protein S16	0	Sp_AD_Array_02	E11
SP0776		KH domain protein	1	Sp_AD_Array_02	B08
SP0778	rimM	16S rRNA processing protein RimM	39	Sp_AD_Array_30	B11
SP0781		hypothetical protein	0	Sp_AD_Array_03	C06
SP0782		conserved hypothetical protein	2	Sp_AD_Array_02	B09
SP0783		conserved hypothetical protein	2	Sp_AD_Array_32	E03
SP0786		ABC transporter, ATP-binding protein	0	Sp_AD_Array_42	A04
SP0789		conserved hypothetical protein	2	Sp_AD_Array_03	C07
SP0793		oxidoreductase, short chain dehydrogenase/reductase family	0	Sp_AD_Array_30	G04
SP0794		MutT/nudix family protein	1	Sp_AD_Array_40	G02
SP0795		PEP-utilizing enzymes family protein	0	Sp_AD_Array_08	G05
SP0798	ciaR	DNA-binding response regulator CiaR	0	Sp_AD_Array_32	H02
SP0799	ciaH	sensor histidine kinase CiaH	0	Sp_AD_Array_13	C04
SP0800		hypothetical protein	0	Sp_AD_Array_02	G05
SP0803		putative rod shape-determining protein RodA	0	Sp_AD_Array_12	E04
SP0805		hydrolase, haloacid dehalogenase-like family	0	Sp_AD_Array_41	B05
SP0806	gyrB	DNA gyrase subunit B	0	Sp_AD_Array_14	E05
SP0807		putative septation ring formation regulator EzrA	0	Sp_AD_Array_14	B11
SP0812		IS66 family element, Orf2, interruption	0	Sp_AD_Array_40	D12
SP0815		hypothetical protein	0	Sp_AD_Array_01	C10
SP0816		hypothetical protein	1	Sp_AD_Array_02	H05
SP0821		hypothetical protein	0	Sp_AD_Array_01	A10
SP0822		conserved hypothetical protein	1	Sp_AD_Array_02	A04
SP0823		amino acid ABC transporter, permease protein	0	Sp_AD_Array_32	H08
SP0827		conserved hypothetical protein, authentic point mutation	1	Sp_AD_Array_33	A11
SP0829	deoB	phosphopentomutase	0	Sp_AD_Array_12	D06
SP0830		hypothetical protein	0	Sp_AD_Array_32	E06
SP0831		purine nucleoside phosphorylase, family 2	0	Sp_AD_Array_08	H09
SP0834		hemolysin-related protein	0	Sp_AD_Array_40	G07
SP0835		purine nucleoside phosphorylase, family 1	1	Sp_AD_Array_42	A12
SP0839	coaA	pantothenate kinase	3	Sp_AD_Array_42	G02
SP0841		conserved hypothetical protein	0	Sp_AD_Array_41	C03
SP0843	deoC	deoxyribose-phosphate aldolase	4	Sp_AD_Array_41	G07
SP0844	cdd	cytidine deaminase	0	Sp_AD_Array_32	A07
SP0845		lipoprotein	1	Sp_AD_Array_11	C08
SP0846		sugar ABC transporter, ATP-binding protein	3	Sp_AD_Array_13	H10
SP0847		putative sugar ABC transporter, permease protein	0	Sp_AD_Array_11	D08
SP0848		putative sugar ABC transporter, permease protein	1	Sp_AD_Array_33	C08
SP0850		IS3-Spn1, transposase, authentic point mutation	0	Sp_AD_Array_42	B09
SP0856	ilvE	branched-chain amino acid aminotransferase	0	Sp_AD_Array_11	B09
SP0859		membrane protein	0	Sp_AD_Array_31	B07
SP0860	pcp-1	pyrrolidone-carboxylate peptidase	0	Sp_AD_Array_30	E11
SP0861		hypothetical protein	0	Sp_AD_Array_02	A02
SP0864		conserved hypothetical protein	2	Sp_AD_Array_32	D03
SP0865	dnaX	DNA polymerase III, gamma and tau subunits	0	Sp_AD_Array_14	A07
SP0867		ABC transporter, ATP-binding protein	1	Sp_AD_Array_08	E05
SP0869		aminotransferase, class-V	0	Sp_AD_Array_12	E08
SP0870		NifU family protein	0	Sp_AD_Array_40	D01
SP0871		conserved hypothetical protein	1	Sp_AD_Array_13	F04
SP0873		membrane protein	0	Sp_AD_Array_11	G03
SP0875	lacR-1	lactose phosphotransferase system repressor	0	Sp_AD_Array_08	B03
SP0876		putative 1-phosphofructokinase	0	Sp_AD_Array_31	B06
SP0878		SpoE family protein	0	Sp_AD_Array_14	E12
SP0880		aminotransferase, class-V	5	Sp_AD_Array_11	H10
SP0881	thiI	thiazole biosynthesis protein ThiI	6	Sp_AD_Array_12	D09
SP0882		conserved hypothetical protein	1	Sp_AD_Array_30	H09
SP0884		hypothetical protein	0	Sp_AD_Array_40	B01
SP0887		putative type I restriction-modification system, S subunit	0	Sp_AD_Array_11	F12
SP0888		hypothetical protein	0	Sp_AD_Array_02	A11
SP0890		integrase/recombinase, phage integrase family	0	Sp_AD_Array_43	B01
SP0891		putative type I restriction-modification system, S subunit	0	Sp_AD_Array_41	G04
SP0896	pfk	6-phosphofructokinase	0	Sp_AD_Array_11	A02
SP0897	pyk	pyruvate kinase	0	Sp_AD_Array_13	H02
SP0898		transcriptional repressor, degenerate	0	Sp_AD_Array_41	E05
SP0899		conserved hypothetical protein	0	Sp_AD_Array_42	D11
SP0904		conserved hypothetical protein	0	Sp_AD_Array_30	H04
SP0905		conserved hypothetical protein	0	Sp_AD_Array_33	C01
SP0910		conserved hypothetical protein	0	Sp_AD_Array_02	E10
SP0912		ABC transporter, ATP-binding protein	13	Sp_AD_Array_08	D01
SP0914		nodulin-related protein, truncation	0	Sp_AD_Array_30	G02
SP0915		putative IS1239, transposase	0	Sp_AD_Array_43	B11
SP0919		conserved hypothetical protein	0	Sp_AD_Array_12	F12
SP0920	nspC	carboxynorspermidine decarboxylase	2	Sp_AD_Array_11	G10
SP0921		conserved hypothetical protein	4	Sp_AD_Array_11	E08
SP0924		hypothetical protein	0	Sp_AD_Array_01	H06
SP0926		hypothetical protein	0	Sp_AD_Array_01	F03
SP0927		transcriptional regulator, LysR family	1	Sp_AD_Array_42	F07
SP0929	rluD	ribosomal large subunit pseudouridine synthase D	2	Sp_AD_Array_33	B11
SP0933	proC	pyrroline-5-carboxylate reductase	0	Sp_AD_Array_08	G07
SP0934		hypothetical protein	0	Sp_AD_Array_01	A04
SP0935	tmk	thymidylate kinase	0	Sp_AD_Array_30	E03
SP0936	holB	DNA polymerase III, delta prime subunit	0	Sp_AD_Array_42	F03
SP0937		conserved hypothetical protein	0	Sp_AD_Array_03	B03
SP0938		tetrapyrrole methylase family protein	2	Sp_AD_Array_42	D12
SP0940		replication initiator protein, truncation, authentic frameshift	0	Sp_AD_Array_30	F01
SP0944	pyrH	uridylate kinase	0	Sp_AD_Array_08	B08
SP0950		acetyltransferase, GNAT family	1	Sp_AD_Array_30	B06
SP0951		conserved hypothetical protein	0	Sp_AD_Array_01	H03
SP0952	ald	alanine dehydrogenase, authentic frameshift	12	Sp_AD_Array_11	F06
SP0953		acetyltransferase, GNAT family	1	Sp_AD_Array_41	A08
SP0954	celA	competence protein CelA	0	Sp_AD_Array_41	F12
SP0957		ABC transporter, ATP-binding protein	1	Sp_AD_Array_41	B12
SP0958		hypothetical protein	0	Sp_AD_Array_12	C01
SP0959	infC	translation initiation factor IF-3	0	Sp_AD_Array_41	A04
SP0960	rpmI	ribosomal protein L35	0	Sp_AD_Array_01	F08
SP0961	rplT	ribosomal protein L20	0	Sp_AD_Array_03	F06
SP0964	pyrDB	dihydroorotate dehydrogenase B	0	Sp_AD_Array_42	H09
SP0966	pavA	adherence and virulence protein A	3	Sp_AD_Array_14	A06
SP0967		conserved hypothetical protein TIGR00043	1	Sp_AD_Array_32	D01
SP0971		putative kinase	0	Sp_AD_Array_30	D08
SP0972	pmrA	multi-drug resistance efflux pump	0	Sp_AD_Array_12	D01
SP0974		putative preprotein translocase, SecG subunit	0	Sp_AD_Array_01	H10
SP0976	smpB	SsrA-binding protein	0	Sp_AD_Array_32	B10
SP0977	tehB	tellurite resistance protein TehB	1	Sp_AD_Array_33	B01
SP0978	coiA	competence protein CoiA	0	Sp_AD_Array_33	C06
SP0979	pepF	oligoendopeptidase F	0	Sp_AD_Array_14	D02
SP0981		putative protease maturation protein	0	Sp_AD_Array_42	H04
SP0982		IS3-Spn1, hypothetical protein/transposase, internal deletion	0	Sp_AD_Array_32	B12
SP0983		IS630-Spn1, transposase Orf2, degenerate	0	Sp_AD_Array_02	H09
SP0984		phosphoglycerate mutase family protein	0	Sp_AD_Array_41	D10
SP0985		putative regulatory protein	0	Sp_AD_Array_30	A12
SP0986		conserved hypothetical protein	0	Sp_AD_Array_42	C04
SP0991	mtf	5-methylthioadenosine/S-adenosylhomocysteine nucleosidase	0	Sp_AD_Array_33	A01
SP0994		hypothetical protein	0	Sp_AD_Array_14	C09
SP0997		hypothetical protein	0	Sp_AD_Array_01	F06
SP0998		hypothetical protein	0	Sp_AD_Array_02	H03
SP1001		amino acid permease family protein	0	Sp_AD_Array_13	E11
SP1002	lmb	adhesion lipoprotein	0	Sp_AD_Array_33	C04
SP1005		conserved domain protein, degenerate	0	Sp_AD_Array_12	B05
SP1006		hypothetical protein	0	Sp_AD_Array_01	F10
SP1008	pepT	peptidase t	0	Sp_AD_Array_12	D04
SP1009	hemH	ferrochelatase	4	Sp_AD_Array_11	E07
SP1011		GtrA family protein	0	Sp_AD_Array_40	C07
SP1012		conserved hypothetical protein	0	Sp_AD_Array_30	B09
SP1014	dapA	dihydrodipicolinate synthase	0	Sp_AD_Array_42	H05
SP1017	xylH	4-oxalocrotonate tautomerase	4	Sp_AD_Array_01	E01
SP1023		acetyltransferase, GNAT family	0	Sp_AD_Array_40	C08
SP1026		conserved hypothetical protein	0	Sp_AD_Array_41	D02
SP1027		conserved hypothetical protein	0	Sp_AD_Array_31	C02
SP1028		hypothetical protein	0	Sp_AD_Array_01	A01
SP1034		iron-compound ABC transporter, permease protein	0	Sp_AD_Array_11	A03
SP1037		putative type II restriction endonuclease	0	Sp_AD_Array_01	G08
SP1040		site-specific recombinase, resolvase family	0	Sp_AD_Array_14	B02
SP1042		hypothetical protein	0	Sp_AD_Array_01	E11
SP1043		hypothetical protein	0	Sp_AD_Array_08	C08
SP1044		putative hydrolase	0	Sp_AD_Array_42	C08
SP1045		conserved hypothetical protein TIGR00147	3	Sp_AD_Array_42	F02
SP1046		alpha amylase family protein, authentic point mutation	0	Sp_AD_Array_14	C01
SP1047		hypothetical protein	0	Sp_AD_Array_03	B11
SP1049		hypothetical protein	0	Sp_AD_Array_01	C11
SP1050		putative transcriptional regulator	2	Sp_AD_Array_32	C02
SP1052		putative phosphoesterase	0	Sp_AD_Array_08	E10
SP1053		conserved domain protein	0	Sp_AD_Array_03	G11
SP1054		Tn5252, Orf 10 protein	0	Sp_AD_Array_03	E06
SP1056		Tn5252, relaxase	0	Sp_AD_Array_14	D06
SP1060		hypothetical protein	1	Sp_AD_Array_03	B05
SP1064		transposase, IS200 family	0	Sp_AD_Array_40	E10
SP1067		putative cell division protein FtsW	0	Sp_AD_Array_12	E01
SP1069		conserved hypothetical protein	0	Sp_AD_Array_11	C05
SP1072	dnaG	DNA primase	0	Sp_AD_Array_14	C06
SP1073	rpoD	RNA polymerase sigma-70 factor	4	Sp_AD_Array_11	G02
SP1075	cpoA	glycosyl transferase CpoA	0	Sp_AD_Array_11	B04
SP1077		conserved domain protein	0	Sp_AD_Array_01	D11
SP1079		GTP-binding protein, GTP1/Obg family	0	Sp_AD_Array_13	A06
SP1081	murA-1	UDP-N-acetylglucosamine 1-carboxyvinyltransferase	0	Sp_AD_Array_12	G06
SP1082		acetyltransferase, GNAT family	0	Sp_AD_Array_32	E10
SP1084	map	methionine aminopeptidase, type I	3	Sp_AD_Array_42	D05
SP1087	pcrA	ATP-dependent DNA helicase PcrA	0	Sp_AD_Array_14	E11
SP1088	radC	DNA repair protein RadC	6	Sp_AD_Array_32	H06
SP1089		glutamine amidotransferase, class I	0	Sp_AD_Array_41	H02
SP1090		conserved hypothetical protein	0	Sp_AD_Array_30	E05
SP1093		hypothetical protein	0	Sp_AD_Array_03	E02
SP1094		aminotransferase, class-V	1	Sp_AD_Array_11	E02
SP1095	prsA-2	ribose-phosphate pyrophosphokinase	4	Sp_AD_Array_43	A10
SP1096		conserved hypothetical protein	1	Sp_AD_Array_41	A07
SP1098		conserved hypothetical protein	2	Sp_AD_Array_30	H02
SP1099		ribosomal large subunit pseudouridine synthase, RluD subfamily	6	Sp_AD_Array_33	B10
SP1102		conserved hypothetical protein TIGR00103	1	Sp_AD_Array_02	G06
SP1106		conserved hypothetical protein	0	Sp_AD_Array_03	D04
SP1108		hypothetical protein	0	Sp_AD_Array_01	D05
SP1110		macrolide-efflux protein	0	Sp_AD_Array_33	C02
SP1111		conserved hypothetical protein	0	Sp_AD_Array_42	C10
SP1112		degV family protein	1	Sp_AD_Array_31	A02
SP1114		ABC transporter, ATP-binding protein	1	Sp_AD_Array_14	D07
SP1115		putative transcriptional regulator MutR	2	Sp_AD_Array_42	D09
SP1116		putative transporter	0	Sp_AD_Array_12	B01
SP1118		putative pullulanase	0	Sp_AD_Array_14	E10
SP1119	gapN	glyceraldehyde-3-phosphate dehydrogenase, NADP-dependent	1	Sp_AD_Array_13	F07
SP1120		hypothetical protein	0	Sp_AD_Array_01	B03
SP1122	glgC	glucose-1-phosphate adenylyltransferase	0	Sp_AD_Array_11	H11
SP1123	glgD	glycogen biosynthesis protein GlgD	1	Sp_AD_Array_11	H08
SP1125		phosphoserine phosphatase SerB, degenerate	1	Sp_AD_Array_32	G08
SP1126		conserved hypothetical protein TIGR00045	2	Sp_AD_Array_11	G05
SP1128	eno	enolase	8	Sp_AD_Array_13	A05
SP1129		integrase/recombinase, phage integrase family	0	Sp_AD_Array_12	A09
SP1135		hypothetical protein	1	Sp_AD_Array_40	D10
SP1138		hypothetical protein	0	Sp_AD_Array_01	C03
SP1139		hypothetical protein	0	Sp_AD_Array_30	E08
SP1141		hypothetical protein	2	Sp_AD_Array_32	A02
SP1142		hypothetical protein	2	Sp_AD_Array_40	B05
SP1143		conserved hypothetical protein	0	Sp_AD_Array_03	F04
SP1144		conserved hypothetical protein	0	Sp_AD_Array_02	G10
SP1145		hypothetical protein	0	Sp_AD_Array_12	B11
SP1153		hypothetical protein	0	Sp_AD_Array_12	B09
SP1155		GTP-binding protein	0	Sp_AD_Array_42	C11
SP1158		hypothetical protein	0	Sp_AD_Array_01	B11
SP1159		integrase/recombinase, phage integrase family	0	Sp_AD_Array_11	E03
SP1160		putative lipoate-protein ligase	4	Sp_AD_Array_31	C05
SP1161		putative acetoin dehydrogenase complex, E3 component, dihydrolipoamide dehydrogenase	0	Sp_AD_Array_14	B08
SP1162		putative acetoin dehydrogenase complex, E2 component, dihydrolipoamide acetyltransferase	1	Sp_AD_Array_11	C10
SP1163		putative acetoin dehydrogenase, E1 component, beta subunit	0	Sp_AD_Array_43	C02
SP1164		putative acetoin dehydrogenase, E1 component, alpha subunit	4	Sp_AD_Array_43	B04
SP1166		MATE efflux family protein	0	Sp_AD_Array_13	E08
SP1168	mutX	mutator MutT protein	1	Sp_AD_Array_40	E08
SP1173		conserved hypothetical protein	0	Sp_AD_Array_03	H04
SP1175		conserved domain protein	0	Sp_AD_Array_14	F02
SP1177	ptsH	phosphocarrier protein HPr	0	Sp_AD_Array_02	D06
SP1178	nrdH	NrdH-redoxin	0	Sp_AD_Array_01	G12
SP1182	lacR-2	lactose phosphotransferase system repressor	1	Sp_AD_Array_08	D05
SP1185	lacE-2	PTS system, lactose-specific IIBC components	0	Sp_AD_Array_14	A09
SP1186	lacF-2	PTS system, lactose-specific IIA component	1	Sp_AD_Array_03	B01
SP1189		hypothetical protein	0	Sp_AD_Array_40	H08
SP1191	lacC	tagatose-6-phosphate kinase	1	Sp_AD_Array_42	G12
SP1193	lacA	galactose-6-phosphate isomerase, LacA subunit	21	Sp_AD_Array_40	B11
SP1194		lacX protein, truncation	0	Sp_AD_Array_40	G05
SP1197		conserved hypothetical protein	3	Sp_AD_Array_30	A02
SP1200	lepA	GTP-binding protein LepA	2	Sp_AD_Array_14	D05
SP1204		putative hemolysin A	0	Sp_AD_Array_30	D06
SP1206	xseB	exodeoxyribonuclease VII, small subunit	3	Sp_AD_Array_01	G11
SP1208	udk	uridine kinase	0	Sp_AD_Array_30	E01
SP1213		conserved domain protein	0	Sp_AD_Array_12	H02
SP1214		transulfuration enzyme family protein, authentic point mutation	0	Sp_AD_Array_12	C02
SP1215		putative transporter, FNT family	1	Sp_AD_Array_08	G08
SP1220	ldh	L-lactate dehydrogenase	0	Sp_AD_Array_31	C04
SP1222		putative type II restriction endonuclease	0	Sp_AD_Array_14	D09
SP1223		conserved hypothetical protein	0	Sp_AD_Array_02	D04
SP1225	vicX	vicX protein	0	Sp_AD_Array_08	H10
SP1226		sensory box sensor histidine kinase	0	Sp_AD_Array_13	D09
SP1227		DNA-binding response regulator	0	Sp_AD_Array_30	G08
SP1228	mutY	A/G-specific adenine glycosylase	0	Sp_AD_Array_12	A02
SP1231		flavoprotein	0	Sp_AD_Array_32	E11
SP1232		membrane protein	1	Sp_AD_Array_30	D02
SP1233		hypothetical protein	0	Sp_AD_Array_32	F06
SP1234		transcriptional regulator, biotin repressor family	0	Sp_AD_Array_30	B12
SP1235		MutT/nudix family protein	0	Sp_AD_Array_40	E04
SP1242		amino acid ABC transporter, ATP-binding protein	0	Sp_AD_Array_08	B07
SP1243	zwf	glucose-6-phosphate 1-dehydrogenase	0	Sp_AD_Array_13	G11
SP1244	ftsY	signal recognition particle-docking protein FtsY	0	Sp_AD_Array_12	H05
SP1246		Cof family protein	1	Sp_AD_Array_08	G04
SP1248	rnc	ribonuclease III	0	Sp_AD_Array_41	H09
SP1249	guaC	guanosine monophosphate reductase	16	Sp_AD_Array_43	B12
SP1251		putative endonuclease	0	Sp_AD_Array_14	E01
SP1255		putative 3-isopropylmalate dehydratase, small subunit	0	Sp_AD_Array_03	F02
SP1256		conserved hypothetical protein	0	Sp_AD_Array_02	F04
SP1261		conserved hypothetical protein	1	Sp_AD_Array_03	F08
SP1262		IS1167, transposase	0	Sp_AD_Array_12	G02
SP1263	topA	DNA topoisomerase I	0	Sp_AD_Array_14	E06
SP1264		conserved domain protein	0	Sp_AD_Array_11	C12
SP1266		putative DNA processing protein DprA	5	Sp_AD_Array_42	D02
SP1268	licB	licB protein	0	Sp_AD_Array_42	E07
SP1269	pck	choline kinase	1	Sp_AD_Array_08	F07
SP1270		alcohol dehydrogenase, zinc-containing	1	Sp_AD_Array_11	B08
SP1271		putative 2-C-methyl-D-erythritol 4-phosphate cytidylyltransferase	0	Sp_AD_Array_42	A08
SP1272		putative polysaccharide biosynthesis protein	0	Sp_AD_Array_13	G12
SP1273	licD1	licD1 protein	0	Sp_AD_Array_08	H04
SP1274	licD2	licD2 protein	0	Sp_AD_Array_08	H08
SP1276	carA	carbamoyl-phosphate synthase, small subunit	9	Sp_AD_Array_11	E06
SP1278	pyrR	pyrimidine operon regulatory protein	0	Sp_AD_Array_40	G12
SP1279	nth	endonuclease III	4	Sp_AD_Array_41	E06
SP1280		conserved hypothetical protein	0	Sp_AD_Array_30	C06
SP1281		hypothetical protein	0	Sp_AD_Array_03	F05
SP1283	htpX	heat shock protein HtpX	0	Sp_AD_Array_42	F08
SP1284	lemA	lemA protein	0	Sp_AD_Array_41	A06
SP1285	gidB	glucose-inhibited division protein B	0	Sp_AD_Array_42	B01
SP1288		conserved hypothetical protein	3	Sp_AD_Array_03	D03
SP1289		hypothetical protein	1	Sp_AD_Array_03	H05
SP1290		conserved hypothetical protein	0	Sp_AD_Array_13	A04
SP1291		Cof family protein	0	Sp_AD_Array_08	H07
SP1293	rplS	ribosomal protein L19	0	Sp_AD_Array_03	D11
SP1295	crcB-2	crcB protein	0	Sp_AD_Array_03	H03
SP1298		DHH subfamily 1 protein	0	Sp_AD_Array_42	G08
SP1299	rpmE	ribosomal protein L31	0	Sp_AD_Array_02	B11
SP1300		hypothetical protein	0	Sp_AD_Array_01	H02
SP1304		hypothetical protein	0	Sp_AD_Array_01	B02
SP1306	gdhA	NADP-specific glutamate dehydrogenase	0	Sp_AD_Array_13	D03
SP1312		transposase family protein, degenerate	0	Sp_AD_Array_02	E05
SP1317	ntpA	v-type sodium ATP synthase, subunit A	0	Sp_AD_Array_14	C03
SP1318	ntpG	v-type sodium ATP synthase, subunit G	0	Sp_AD_Array_03	C04
SP1320	ntpE	v-type sodium ATP synthase, subunit E	1	Sp_AD_Array_41	B10
SP1321	ntpK	v-type sodium ATP synthase, subunit K	0	Sp_AD_Array_32	C04
SP1324		putative regulatory protein	0	Sp_AD_Array_42	F04
SP1325		oxidoreductase, Gfo/Idh/MocA family	8	Sp_AD_Array_11	H07
SP1326		putative neuraminidase	0	Sp_AD_Array_14	E07
SP1327		conserved hypothetical protein	0	Sp_AD_Array_40	E03
SP1329		N-acetylneuraminate lyase	0	Sp_AD_Array_42	F11
SP1330	nanE	putative N-acetylmannosamine-6-P epimerase	1	Sp_AD_Array_41	H10
SP1336	spn5252IMP	type II DNA modification methyltransferase Spn5252IP	0	Sp_AD_Array_12	E02
SP1338		hypothetical protein	0	Sp_AD_Array_01	D12
SP1340		hypothetical protein	0	Sp_AD_Array_31	D02
SP1341		ABC transporter, ATP-binding protein	0	Sp_AD_Array_08	B11
SP1343		prolyl oligopeptidase family protein	0	Sp_AD_Array_14	E03
SP1348		conserved hypothetical protein	0	Sp_AD_Array_03	H07
SP1350		conserved domain protein	0	Sp_AD_Array_02	C08
SP1351		hypothetical protein	0	Sp_AD_Array_01	B06
SP1352		IS1380-Spn1, transposase	0	Sp_AD_Array_13	D01
SP1353		hypothetical protein	0	Sp_AD_Array_01	B09
SP1354	rplL	ribosomal protein L7/L12	1	Sp_AD_Array_03	G08
SP1359	msrA-2	peptide methionine sulfoxide reductase	0	Sp_AD_Array_42	H08
SP1360	thrB	homoserine kinase	4	Sp_AD_Array_42	E02
SP1361	hom	homoserine dehydrogenase	0	Sp_AD_Array_12	H04
SP1365		glycosyl transferase, family 2	0	Sp_AD_Array_43	C01
SP1368		psr protein	0	Sp_AD_Array_12	H01
SP1369	pheA	prephenate dehydratase	0	Sp_AD_Array_42	C02
SP1370	aroK	shikimate kinase	1	Sp_AD_Array_32	C01
SP1371	aroA	3-phosphoshikimate 1-carboxyvinyltransferase	0	Sp_AD_Array_12	H07
SP1372		conserved hypothetical protein	7	Sp_AD_Array_03	D07
SP1375	aroB	3-dehydroquinate synthase	0	Sp_AD_Array_11	D03
SP1377	aroD	3-dehydroquinate dehydratase	0	Sp_AD_Array_32	G12
SP1381		ABC transporter, ATP-binding protein	0	Sp_AD_Array_08	C04
SP1382	amy	alpha-amylase	0	Sp_AD_Array_13	G01
SP1385		hypothetical protein	0	Sp_AD_Array_02	B04
SP1386	potD	spermidine/putrescine ABC transporter, spermidine/putrescine-binding protein	0	Sp_AD_Array_11	D11
SP1387	potC	spermidine/putrescine ABC transporter, permease protein	0	Sp_AD_Array_08	E07
SP1390	murB	UDP-N-acetylenolpyruvoylglucosamine reductase	1	Sp_AD_Array_43	A04
SP1393		conserved hypothetical protein	0	Sp_AD_Array_12	G10
SP1394		amino acid ABC transporter, amino acid-binding protein	0	Sp_AD_Array_30	H03
SP1400		putative phosphate ABC transporter, phosphate-binding protein	1	Sp_AD_Array_42	E11
SP1401		hypothetical protein	0	Sp_AD_Array_01	E05
SP1403		inositol monophosphatase family protein	0	Sp_AD_Array_08	E06
SP1405		conserved hypothetical protein	0	Sp_AD_Array_32	A09
SP1406		hypothetical protein	0	Sp_AD_Array_32	F12
SP1407		hydrolase, haloacid dehalogenase-like family	0	Sp_AD_Array_08	D11
SP1409		putative oxygen-independent coproporphyrinogen III oxidase	0	Sp_AD_Array_11	H01
SP1410		conserved hypothetical protein	2	Sp_AD_Array_30	A05
SP1412	lgt	prolipoprotein diacylglyceryl transferase	0	Sp_AD_Array_08	F09
SP1415	nagB	glucosamine-6-phosphate isomerase	0	Sp_AD_Array_30	G05
SP1416	queA	S-adenosylmethionine:tRNA ribosyltransferase-isomerase	14	Sp_AD_Array_11	B10
SP1417		pspC protein, degenerate	0	Sp_AD_Array_12	F01
SP1418		IS1380-Spn1, transposase	0	Sp_AD_Array_13	D07
SP1420	nadE	NH(3)-dependent NAD(+) synthetase	1	Sp_AD_Array_42	B02
SP1422		hypothetical protein	1	Sp_AD_Array_32	C10
SP1426		ABC transporter, ATP-binding protein	0	Sp_AD_Array_08	B05
SP1428		conserved hypothetical protein	0	Sp_AD_Array_03	B04
SP1429		peptidase, U32 family	0	Sp_AD_Array_31	C12
SP1434		ABC transporter, permease/ATP-binding protein	0	Sp_AD_Array_14	C05
SP1436		hypothetical protein	0	Sp_AD_Array_41	F05
SP1437		conserved domain protein	0	Sp_AD_Array_40	D04
SP1438		ABC transporter, ATP-binding protein	0	Sp_AD_Array_11	G08
SP1439		IS1380-Spn1, transposase	0	Sp_AD_Array_31	D06
SP1443		IS66 family element, Orf1	0	Sp_AD_Array_02	B05
SP1446		transcriptional regulator, GntR family	0	Sp_AD_Array_30	G07
SP1450		putative platelet activating factor	2	Sp_AD_Array_32	G04
SP1451		Cof family protein	2	Sp_AD_Array_30	H07
SP1455		hypothetical protein	0	Sp_AD_Array_01	E04
SP1456	def	peptide deformylase	0	Sp_AD_Array_41	D01
SP1457		RNA methyltransferase, TrmH family, group 3	4	Sp_AD_Array_08	A11
SP1459		hypothetical protein	0	Sp_AD_Array_02	A07
SP1460		amino acid ABC transporter, ATP-binding protein	11	Sp_AD_Array_08	C01
SP1461		amino acid ABC transporter, permease protein	0	Sp_AD_Array_08	G01
SP1462		conserved hypothetical protein	0	Sp_AD_Array_03	E12
SP1463	ogt	methylated-DNA--protein-cysteine S-methyltransferase	0	Sp_AD_Array_32	D12
SP1464		acetyltransferase, GNAT family	0	Sp_AD_Array_30	B04
SP1466		hemolysin	1	Sp_AD_Array_30	E07
SP1467		conserved hypothetical protein	0	Sp_AD_Array_41	B09
SP1470		putative thiamine biosynthesis protein ApbE	0	Sp_AD_Array_33	C03
SP1471		putative oxidoreductase	2	Sp_AD_Array_41	C07
SP1472		putative oxidoreductase	0	Sp_AD_Array_12	E11
SP1473		conserved hypothetical protein	0	Sp_AD_Array_02	D10
SP1475	glyQ	glycyl-tRNA synthetase, alpha subunit	0	Sp_AD_Array_42	F10
SP1476		hypothetical protein	0	Sp_AD_Array_40	A04
SP1477		hypothetical protein	0	Sp_AD_Array_40	B03
SP1478		oxidoreductase, aldo/keto reductase family	0	Sp_AD_Array_42	C06
SP1480		hypothetical protein	0	Sp_AD_Array_02	C05
SP1481		hypothetical protein	0	Sp_AD_Array_01	B08
SP1482		oxidoreductase, Gfo/Idh/MocA family	0	Sp_AD_Array_33	D01
SP1483		ATP-dependent RNA helicase, DEAD/DEAH box family	0	Sp_AD_Array_11	D12
SP1489	tuf	translation elongation factor Tu	2	Sp_AD_Array_12	C09
SP1491		putative glycerol uptake facilitator protein	2	Sp_AD_Array_42	D10
SP1492		cell wall surface anchor family protein	0	Sp_AD_Array_41	D04
SP1494		hypothetical protein	0	Sp_AD_Array_02	D01
SP1495		hypothetical protein	0	Sp_AD_Array_02	C02
SP1496		transposase, IS630-Spn1 related, Orf2	0	Sp_AD_Array_02	H08
SP1497		transposase, IS630-Spn1 related, Orf1, authentic frameshift	0	Sp_AD_Array_03	C08
SP1498	pgm	phosphoglucomutase	0	Sp_AD_Array_14	B09
SP1499	bta	bacterocin transport accessory protein	0	Sp_AD_Array_03	D12
SP1500	aatB	amino acid ABC transporter, amino acid-binding protein	0	Sp_AD_Array_42	B10
SP1501		amino acid ABC transporter, ATP-binding protein	0	Sp_AD_Array_30	D09
SP1502		amino acid ABC transporter, permease protein	0	Sp_AD_Array_32	G07
SP1503		IS1380-Spn1, transposase	0	Sp_AD_Array_13	E02
SP1504		TPR domain protein	3	Sp_AD_Array_12	D05
SP1505		membrane protein	0	Sp_AD_Array_12	A11
SP1506		conserved hypothetical protein	1	Sp_AD_Array_11	B01
SP1510	atpA	ATP synthase F1, alpha subunit	0	Sp_AD_Array_13	G08
SP1511	atpH	ATP synthase F1, delta subunit	5	Sp_AD_Array_30	C04
SP1515		putative IS1239, transposase, degenerate	0	Sp_AD_Array_43	C08
SP1516		acetyltransferase, GNAT family	0	Sp_AD_Array_40	C04
SP1517	greA	transcription elongation factor GreA	2	Sp_AD_Array_32	C08
SP1519		acetyltransferase, GNAT family	2	Sp_AD_Array_32	C11
SP1521	murC	UDP-N-acetylmuramate--alanine ligase	0	Sp_AD_Array_13	C02
SP1522		conserved domain protein	1	Sp_AD_Array_41	E02
SP1524		aminotransferase, class II	0	Sp_AD_Array_12	A10
SP1526		ABC transporter, ATP-binding protein, authentic frameshift	0	Sp_AD_Array_14	A10
SP1530	murE	UDP-N-acetylmuramoylalanyl-D-glutamate--2,6-diaminopimelate ligase	0	Sp_AD_Array_13	F12
SP1532		conserved domain protein, authentic frameshift	0	Sp_AD_Array_30	C08
SP1533		conserved domain protein	0	Sp_AD_Array_40	G03
SP1534	ppaC	inorganic pyrophosphatase, manganese-dependent	1	Sp_AD_Array_42	H07
SP1535		conserved hypothetical protein	0	Sp_AD_Array_02	H04
SP1536		conserved hypothetical protein	0	Sp_AD_Array_08	C05
SP1537		putative general stress protein 13	0	Sp_AD_Array_03	F10
SP1539	rpsR	ribosomal protein S18	0	Sp_AD_Array_02	B03
SP1540	ssb	single-strand binding protein	0	Sp_AD_Array_30	A08
SP1542	asnS	asparaginyl-tRNA synthetase	0	Sp_AD_Array_13	C12
SP1543		conserved hypothetical protein, authentic point mutation	0	Sp_AD_Array_03	G05
SP1544	aspC	aspartate aminotransferase	0	Sp_AD_Array_12	C04
SP1545		conserved hypothetical protein	0	Sp_AD_Array_40	C06
SP1547		conserved hypothetical protein	11	Sp_AD_Array_08	B01
SP1550		glutathione S-transferase family protein	0	Sp_AD_Array_08	F11
SP1553		ABC transporter, ATP-binding protein	1	Sp_AD_Array_14	D08
SP1555	dapB	dihydrodipicolinate reductase	0	Sp_AD_Array_08	D04
SP1557		degV family protein	1	Sp_AD_Array_42	C07
SP1561		conserved hypothetical protein	0	Sp_AD_Array_08	E04
SP1562		hypothetical protein	0	Sp_AD_Array_01	D07
SP1563		pyridine nucleotide-disulphide oxidoreductase family protein	2	Sp_AD_Array_43	A11
SP1565		conserved hypothetical protein	12	Sp_AD_Array_31	C03
SP1566		conserved hypothetical protein	0	Sp_AD_Array_42	F05
SP1568		GTP-binding protein	7	Sp_AD_Array_41	B07
SP1571	folA	dihydrofolate reductase	0	Sp_AD_Array_40	G04
SP1572		non-heme iron-containing ferritin	0	Sp_AD_Array_32	E02
SP1575		conserved hypothetical protein	1	Sp_AD_Array_32	H05
SP1577	apt	adenine phosphoribosyltransferase	2	Sp_AD_Array_32	D07
SP1580	msmK	sugar ABC transporter, ATP-binding protein	1	Sp_AD_Array_11	G11
SP1583		isochorismatase family protein	0	Sp_AD_Array_32	F05
SP1584	codY	GTP-sensing transcriptional pleiotropic repressor CodY	0	Sp_AD_Array_08	F08
SP1587		oxalate:formate antiporter	0	Sp_AD_Array_12	E06
SP1588		oxidoreductase, pyridine nucleotide-disulfide, class I	0	Sp_AD_Array_13	A12
SP1589		Mur ligase family protein	2	Sp_AD_Array_13	C01
SP1593		IS3-Spn1, transposase, authentic point mutation	0	Sp_AD_Array_30	H11
SP1595		IS1380-Spn1, transposase	0	Sp_AD_Array_13	D11
SP1596		IS3-Spn1, hypothetical protein, interruption	0	Sp_AD_Array_02	D03
SP1597		conserved hypothetical protein	0	Sp_AD_Array_40	E07
SP1598		putative phosphomethylpyrimidine kinase	6	Sp_AD_Array_08	E01
SP1600		putative membrane protein	0	Sp_AD_Array_11	H06
SP1602	phnA	phnA protein	0	Sp_AD_Array_03	D06
SP1603	cmk	cytidylate kinase	0	Sp_AD_Array_32	H01
SP1604		hypothetical protein	0	Sp_AD_Array_30	A09
SP1606		glycosyl transferase, family 2	0	Sp_AD_Array_33	C07
SP1607	galE-1	UDP-glucose 4-epimerase	1	Sp_AD_Array_11	B05
SP1608		oxidoreductase, DadA family protein	0	Sp_AD_Array_11	E12
SP1610		SAM-dependent methyltransferase	0	Sp_AD_Array_41	G11
SP1612		conserved domain protein	0	Sp_AD_Array_43	B10
SP1616		ribulose-phosphate 3-epimerase family protein	0	Sp_AD_Array_30	F12
SP1617		PTS system, IIC component	0	Sp_AD_Array_11	E09
SP1618		PTS system, IIB component	0	Sp_AD_Array_03	C10
SP1620		putative PTS system, nitrogen regulatory component IIA	0	Sp_AD_Array_32	A10
SP1622		transposase, IS200 family	12	Sp_AD_Array_40	E11
SP1624		acyltransferase family protein	0	Sp_AD_Array_08	C06
SP1626	rpsO	ribosomal protein S15	0	Sp_AD_Array_02	F03
SP1627		conserved hypothetical protein	0	Sp_AD_Array_32	G02
SP1628		hypothetical protein	0	Sp_AD_Array_01	G09
SP1630		hypothetical protein	0	Sp_AD_Array_40	A02
SP1631	thrS	threonyl-tRNA synthetase	0	Sp_AD_Array_14	E04
SP1634		hypothetical protein	0	Sp_AD_Array_11	E04
SP1635		hypothetical protein	0	Sp_AD_Array_02	H11
SP1638		iron-dependent transcriptional regulator	0	Sp_AD_Array_30	F05
SP1640		hypothetical protein	0	Sp_AD_Array_40	G11
SP1641		conserved domain protein	0	Sp_AD_Array_40	B09
SP1646		metallo-beta-lactamase superfamily protein	0	Sp_AD_Array_41	F03
SP1647	pepO	endopeptidase O	0	Sp_AD_Array_14	D12
SP1648	psaB	manganese ABC transporter, ATP-binding protein	0	Sp_AD_Array_08	A07
SP1649	psaC	putative manganese ABC transporter, permease protein	0	Sp_AD_Array_42	C09
SP1650	psaA	manganese ABC transporter, manganese-binding adhesion liprotein	0	Sp_AD_Array_42	H01
SP1651	psaD	thiol peroxidase	2	Sp_AD_Array_32	D06
SP1653		ABC transporter, ATP-binding protein	1	Sp_AD_Array_41	H11
SP1655	gpmA	phosphoglycerate mutase	1	Sp_AD_Array_41	H06
SP1656		hypothetical protein	0	Sp_AD_Array_01	E08
SP1657		hypothetical protein	0	Sp_AD_Array_01	H07
SP1658		hypothetical protein	0	Sp_AD_Array_02	D11
SP1662	ylmH	ylmH protein	1	Sp_AD_Array_08	F06
SP1663	ylmG	ylmG protein	0	Sp_AD_Array_02	D05
SP1665	ylmE	ylmE protein	0	Sp_AD_Array_41	G09
SP1666	ftsZ	cell division protein FtsZ	0	Sp_AD_Array_12	G04
SP1668		hypothetical protein	0	Sp_AD_Array_30	G10
SP1671	ddlA	D-alanine--D-alanine ligase	0	Sp_AD_Array_11	C11
SP1672	recR	recombination protein RecR	0	Sp_AD_Array_32	F07
SP1674		putative phosphosugar-binding transcriptional regulator	0	Sp_AD_Array_42	C12
SP1675		ROK family protein	1	Sp_AD_Array_42	E12
SP1677		hypothetical protein	0	Sp_AD_Array_30	E12
SP1678		hypothetical protein	0	Sp_AD_Array_01	A07
SP1679		hypothetical protein	0	Sp_AD_Array_03	D09
SP1680		conserved hypothetical protein	1	Sp_AD_Array_40	D07
SP1684		PTS system, IIBC components	0	Sp_AD_Array_13	H07
SP1686		oxidoreductase, Gfo/Idh/MocA family	0	Sp_AD_Array_11	F01
SP1688		ABC transporter, permease protein	0	Sp_AD_Array_42	B08
SP1689		ABC transporter, permease protein	1	Sp_AD_Array_42	E10
SP1690		ABC transporter, substrate-binding protein	0	Sp_AD_Array_13	C06
SP1691		conserved hypothetical protein	5	Sp_AD_Array_32	B03
SP1694		hypothetical protein	0	Sp_AD_Array_01	H04
SP1695		putative acetyl xylan esterase	2	Sp_AD_Array_43	B08
SP1698	alr	alanine racemase	0	Sp_AD_Array_11	F08
SP1699	acpS	holo-(acyl-carrier protein) synthase	3	Sp_AD_Array_03	F12
SP1700		phospho-2-dehydro-3-deoxyheptonate aldolase	4	Sp_AD_Array_11	C01
SP1703		conserved domain protein	0	Sp_AD_Array_02	G02
SP1705		hypothetical protein	0	Sp_AD_Array_30	E04
SP1706		hypothetical protein	0	Sp_AD_Array_08	F10
SP1709		phosphoglycerate dehydrogenase-related protein	2	Sp_AD_Array_12	H11
SP1710		nitroreductase family protein	9	Sp_AD_Array_30	G11
SP1712		hypothetical protein	0	Sp_AD_Array_12	B03
SP1713	nrdR	transcriptional regulator, NrdR family	0	Sp_AD_Array_40	F03
SP1714		transcriptional regulator, GntR family	0	Sp_AD_Array_03	G06
SP1716		conserved hypothetical protein	0	Sp_AD_Array_12	C11
SP1719		putative IS1239, transposase, degenerate	0	Sp_AD_Array_03	H02
SP1720		conserved hypothetical protein	0	Sp_AD_Array_32	G01
SP1723		hypothetical protein	0	Sp_AD_Array_01	F04
SP1725	scrR	sucrose operon repressor	5	Sp_AD_Array_33	C11
SP1728		hypothetical protein	0	Sp_AD_Array_02	G04
SP1730		hypothetical protein	0	Sp_AD_Array_32	B01
SP1731		conserved hypothetical protein	0	Sp_AD_Array_08	C12
SP1735	fmt	methionyl-tRNA formyltransferase	0	Sp_AD_Array_42	H06
SP1737		putative DNA-directed RNA polymerase, omega subunit	1	Sp_AD_Array_03	A03
SP1738	gmk	guanylate kinase	1	Sp_AD_Array_41	F01
SP1740		addiction module toxin, Txe/YoeB family	8	Sp_AD_Array_02	C09
SP1741		addiction module antitoxin, Axe family	0	Sp_AD_Array_02	D09
SP1742		conserved hypothetical protein	2	Sp_AD_Array_11	F04
SP1743		conserved hypothetical protein	0	Sp_AD_Array_08	B10
SP1745		isochorismatase family protein	1	Sp_AD_Array_40	G01
SP1746		conserved hypothetical protein	2	Sp_AD_Array_30	D07
SP1747		conserved hypothetical protein	8	Sp_AD_Array_32	G03
SP1748		conserved hypothetical protein	0	Sp_AD_Array_03	A12
SP1749		GTP-binding protein	5	Sp_AD_Array_11	G01
SP1750		conserved hypothetical protein	0	Sp_AD_Array_30	C01
SP1752		putative mechanosensitive ion channel	0	Sp_AD_Array_32	F10
SP1753		sodium/dicarboxylate symporter family protein, authentic frameshift	0	Sp_AD_Array_12	A01
SP1754		conserved hypothetical protein	1	Sp_AD_Array_42	H10
SP1755		hypothetical protein	0	Sp_AD_Array_01	H08
SP1760		conserved domain protein	0	Sp_AD_Array_40	D02
SP1761		hypothetical protein	0	Sp_AD_Array_13	H09
SP1763		preprotein translocase SecY family protein	0	Sp_AD_Array_12	D10
SP1764		glycosyl transferase, family 2	0	Sp_AD_Array_31	B05
SP1765		glycosyl transferase, family 8	0	Sp_AD_Array_12	C10
SP1766		glycosyl transferase, family 8	1	Sp_AD_Array_12	D03
SP1770		glycosyl transferase, family 8	0	Sp_AD_Array_12	D08
SP1773		IS630-Spn1, transposase Orf1/Orf2 degenerate	0	Sp_AD_Array_41	B11
SP1774		putative transcriptional regulator	0	Sp_AD_Array_40	E06
SP1776	trx	thioredoxin	0	Sp_AD_Array_03	B10
SP1777		conserved hypothetical protein	0	Sp_AD_Array_32	B09
SP1779		hypothetical protein	1	Sp_AD_Array_30	C09
SP1780		putative oligoendopeptidase F	0	Sp_AD_Array_14	C11
SP1781		conserved hypothetical protein	1	Sp_AD_Array_08	C02
SP1782	prmA	ribosomal protein L11 methyltransferase	0	Sp_AD_Array_33	C05
SP1785		hypothetical protein	2	Sp_AD_Array_32	B11
SP1787		hypothetical protein	0	Sp_AD_Array_01	G07
SP1788		hypothetical protein	0	Sp_AD_Array_01	B05
SP1789		hypothetical protein	0	Sp_AD_Array_01	H05
SP1791		integrase-related protein	0	Sp_AD_Array_01	D02
SP1793		hypothetical protein	0	Sp_AD_Array_32	F04
SP1795		putative sucrose-6-phosphate hydrolase	1	Sp_AD_Array_13	B01
SP1797		ABC transporter, permease protein	0	Sp_AD_Array_42	F12
SP1802		hypothetical protein	0	Sp_AD_Array_41	B04
SP1804		putative general stress protein 24	0	Sp_AD_Array_41	D05
SP1805		hypothetical protein	0	Sp_AD_Array_01	F12
SP1806		conserved domain protein	0	Sp_AD_Array_02	B10
SP1807		acetyltransferase, GNAT family	0	Sp_AD_Array_40	D05
SP1808		putative type IV prepilin peptidase	0	Sp_AD_Array_41	G05
SP1809		transcriptional regulator	0	Sp_AD_Array_31	C10
SP1810		hypothetical protein	1	Sp_AD_Array_08	B04
SP1811	trpA	tryptophan synthase, alpha subunit	0	Sp_AD_Array_08	E09
SP1812	trpB	tryptophan synthase, beta subunit	0	Sp_AD_Array_12	D11
SP1813	trpF	N-(5-phosphoribosyl)-anthranilate isomerase	0	Sp_AD_Array_41	C10
SP1815	trpD	anthranilate phosphoribosyltransferase	2	Sp_AD_Array_43	C04
SP1818		hypothetical protein	0	Sp_AD_Array_01	D09
SP1822		conserved domain protein	0	Sp_AD_Array_03	G10
SP1823		MgtC/SapB family protein	0	Sp_AD_Array_42	A11
SP1825		ABC transporter, ATP-binding protein	0	Sp_AD_Array_11	A12
SP1826		ABC transporter, substrate-binding protein	0	Sp_AD_Array_11	D05
SP1827		hypothetical protein	0	Sp_AD_Array_32	G10
SP1831		hypothetical protein	0	Sp_AD_Array_32	C09
SP1832		hypothetical protein	0	Sp_AD_Array_02	H02
SP1834		hypothetical protein	0	Sp_AD_Array_02	A05
SP1837		putative capsular polysaccharide biosynthesis protein	0	Sp_AD_Array_12	E07
SP1838		putative glycosyl transferase	0	Sp_AD_Array_30	F11
SP1839		ABC transporter, permease/ATP-binding protein	0	Sp_AD_Array_14	C02
SP1841		conserved domain protein	0	Sp_AD_Array_03	H06
SP1846		conserved hypothetical protein, degenerate	0	Sp_AD_Array_32	A05
SP1847	xpt	xanthine phosphoribosyltransferase	5	Sp_AD_Array_41	B06
SP1848	pbuX	xanthine permease	0	Sp_AD_Array_12	G08
SP1850	dpnC	type II restriction endonuclease DpnI	0	Sp_AD_Array_08	D07
SP1852	galT-2	galactose-1-phosphate uridylyltransferase	0	Sp_AD_Array_13	G03
SP1853	galK	galactokinase	2	Sp_AD_Array_12	A12
SP1854	galR	galactose operon repressor	0	Sp_AD_Array_11	A04
SP1856		transcriptional regulator, MerR family	0	Sp_AD_Array_03	E11
SP1857		cation efflux system protein	0	Sp_AD_Array_31	B02
SP1861	proV	choline transporter	0	Sp_AD_Array_08	A10
SP1862		hypothetical protein	3	Sp_AD_Array_08	D09
SP1864		conserved hypothetical protein	0	Sp_AD_Array_02	H01
SP1867		NAD-dependent epimerase/dehydratase family protein	2	Sp_AD_Array_30	G06
SP1868		conserved domain protein	0	Sp_AD_Array_01	C01
SP1870		iron-compound ABC transporter, permease protein	0	Sp_AD_Array_33	C09
SP1872		iron-compound ABC transporter, iron-compound-binding protein	2	Sp_AD_Array_31	C01
SP1873		conserved hypothetical protein	0	Sp_AD_Array_02	C03
SP1874	rluB	ribosomal large subunit pseudouridine synthase B	1	Sp_AD_Array_08	A06
SP1875	scpB	segregation and condensation protein B	6	Sp_AD_Array_41	A10
SP1876	scpA	segregation and condensation protein A	1	Sp_AD_Array_08	A12
SP1877		integrase/recombinase, phage integrase family	0	Sp_AD_Array_08	B12
SP1879		conserved hypothetical protein	0	Sp_AD_Array_40	G10
SP1880		HAM1 protein	0	Sp_AD_Array_32	F09
SP1881	murI	glutamate racemase	0	Sp_AD_Array_08	F12
SP1885	treR	trehalose operon transcriptional repressor	0	Sp_AD_Array_30	G12
SP1887	amiF	oligopeptide ABC transporter, ATP-binding protein AmiF	1	Sp_AD_Array_42	G09
SP1888	amiE	oligopeptide ABC transporter, ATP-binding protein AmiE	0	Sp_AD_Array_11	D04
SP1889	amiD	oligopeptide ABC transporter, permease protein AmiD	0	Sp_AD_Array_42	G10
SP1890	amiC	oligopeptide ABC transporter, permease protein AmiC	0	Sp_AD_Array_13	H01
SP1893		hypothetical protein	0	Sp_AD_Array_12	C07
SP1894	gtfA	sucrose phosphorylase	2	Sp_AD_Array_13	F10
SP1896	rafF	sugar ABC transporter, permease protein	0	Sp_AD_Array_31	A12
SP1899	msmR	msm operon regulatory protein	0	Sp_AD_Array_42	D01
SP1901		RNA methyltransferase, TrmA family	0	Sp_AD_Array_13	A11
SP1902		conserved hypothetical protein	2	Sp_AD_Array_08	E11
SP1903		conserved hypothetical protein	0	Sp_AD_Array_40	H05
SP1907	groES	chaperonin, 10 kDa	0	Sp_AD_Array_32	A01
SP1908	ssbB	single-strand DNA-binding protein	1	Sp_AD_Array_40	A05
SP1910		conserved hypothetical protein	2	Sp_AD_Array_41	F02
SP1911		putative thioredoxin	2	Sp_AD_Array_32	A03
SP1912		hypothetical protein	0	Sp_AD_Array_02	H07
SP1913		cspC-related protein, authentic point mutation	0	Sp_AD_Array_02	H10
SP1915		hypothetical protein	4	Sp_AD_Array_40	D08
SP1916		PAP2 family protein	0	Sp_AD_Array_30	B05
SP1917		hypothetical protein	0	Sp_AD_Array_03	F11
SP1920		transcriptional regulator, MarR family	0	Sp_AD_Array_32	B02
SP1924		hypothetical protein	0	Sp_AD_Array_40	B07
SP1925		hypothetical protein	8	Sp_AD_Array_41	D03
SP1926		hypothetical protein	0	Sp_AD_Array_32	C05
SP1930		hypothetical protein	0	Sp_AD_Array_02	E02
SP1933		hypothetical protein	0	Sp_AD_Array_08	G02
SP1934		hypothetical protein	0	Sp_AD_Array_40	C02
SP1935		hypothetical protein	6	Sp_AD_Array_03	F09
SP1937	lytA	autolysin	0	Sp_AD_Array_43	A07
SP1939	dinF	MATE efflux family protein DinF	0	Sp_AD_Array_33	D08
SP1940	recA	recA protein	0	Sp_AD_Array_12	A05
SP1941		competence/damage-inducible protein CinA	0	Sp_AD_Array_12	F10
SP1942		putative transcriptional regulator	0	Sp_AD_Array_11	A09
SP1943		acetyltransferase, GNAT family	15	Sp_AD_Array_40	G06
SP1944		conserved hypothetical protein TIGR00150	0	Sp_AD_Array_32	A12
SP1945		hypothetical protein	0	Sp_AD_Array_41	E03
SP1946		putative transcriptional regulator PlcR	3	Sp_AD_Array_33	B03
SP1949		hypothetical protein	0	Sp_AD_Array_01	E07
SP1952		hypothetical protein	0	Sp_AD_Array_42	G11
SP1955		hypothetical protein	0	Sp_AD_Array_03	A11
SP1956		hypothetical protein	0	Sp_AD_Array_08	D10
SP1959	ndk	nucleoside diphosphate kinase	0	Sp_AD_Array_40	B02
SP1963		CBS domain protein	0	Sp_AD_Array_13	B09
SP1965		hypothetical protein	0	Sp_AD_Array_01	G05
SP1969		putative type II DNA modification methyltransferase	0	Sp_AD_Array_40	H03
SP1970	asnA	aspartate--ammonia ligase	0	Sp_AD_Array_33	D03
SP1972		membrane protein	0	Sp_AD_Array_42	A05
SP1975		SpoIIIJ family protein	0	Sp_AD_Array_42	G06
SP1978	lysA	diaminopimelate decarboxylase	0	Sp_AD_Array_12	F07
SP1979	purR	pur operon repressor	3	Sp_AD_Array_30	H06
SP1980	cbf1	cmp-binding-factor 1	0	Sp_AD_Array_42	G01
SP1982		thiamine pyrophosphokinase	1	Sp_AD_Array_32	H07
SP1983	rpe	ribulose-phosphate 3-epimerase	0	Sp_AD_Array_32	G09
SP1985	ksgA	dimethyladenosine transferase	0	Sp_AD_Array_42	C03
SP1986		hypothetical protein	4	Sp_AD_Array_03	B09
SP1987		ABC transporter, ATP-binding protein	1	Sp_AD_Array_30	E09
SP1994		aminotransferase, class I	0	Sp_AD_Array_12	D07
SP1995		conserved hypothetical protein	0	Sp_AD_Array_40	B04
SP1996		universal stress protein family	9	Sp_AD_Array_40	D06
SP1998		putative L-asparaginase	0	Sp_AD_Array_43	A06
SP1999	ccpA	catabolite control protein A	0	Sp_AD_Array_31	C06
SP2000		DNA-binding response regulator	1	Sp_AD_Array_32	F08
SP2001		putative sensor histidine kinase	0	Sp_AD_Array_11	F03
SP2006	comX2	transcriptional regulator ComX2	0	Sp_AD_Array_40	F05
SP2008		putative preprotein translocase, SecE subunit	0	Sp_AD_Array_01	D03
SP2011		ribosomal large subunit pseudouridine synthase, RluD subfamily	0	Sp_AD_Array_31	A10
SP2012	gap	glyceraldehyde 3-phosphate dehydrogenase	1	Sp_AD_Array_11	A05
SP2013		conserved hypothetical protein	0	Sp_AD_Array_33	D02
SP2016	nadC	nicotinate-nucleotide pyrophosphorylase	0	Sp_AD_Array_42	E05
SP2021		glycosyl hydrolase, family 1	0	Sp_AD_Array_13	F03
SP2023		PTS system, IIB component	0	Sp_AD_Array_03	A07
SP2024		PTS system, IIA component	1	Sp_AD_Array_03	C12
SP2027		conserved hypothetical protein	0	Sp_AD_Array_40	B06
SP2028		phosphotyrosine protein phosphatase	0	Sp_AD_Array_40	B10
SP2033		putative L-ribulose 5-phosphate 4-epimerase AraD	0	Sp_AD_Array_32	H09
SP2035		putative hexulose-6-phosphate synthase	15	Sp_AD_Array_30	F07
SP2036		PTS system, IIA component	1	Sp_AD_Array_32	C06
SP2037		PTS system, IIB component	0	Sp_AD_Array_02	F07
SP2038		putative PTS system, membrane component	0	Sp_AD_Array_13	G02
SP2039		conserved hypothetical protein	0	Sp_AD_Array_41	E11
SP2040		putative jag protein	7	Sp_AD_Array_43	B06
SP2041		SpoIIIJ family protein	0	Sp_AD_Array_30	H10
SP2044	ackA	acetate kinase	0	Sp_AD_Array_12	C05
SP2045		conserved hypothetical protein	0	Sp_AD_Array_31	B11
SP2046		conserved domain protein, authentic frameshift	0	Sp_AD_Array_41	C06
SP2048		conserved hypothetical protein	0	Sp_AD_Array_32	B05
SP2049		conserved hypothetical protein	0	Sp_AD_Array_02	D12
SP2050	cglD	competence protein CglD	0	Sp_AD_Array_40	A08
SP2051	cglC	competence protein CglC	0	Sp_AD_Array_03	C09
SP2052	cglB	competence protein CglB	0	Sp_AD_Array_42	E06
SP2054		conserved hypothetical protein	0	Sp_AD_Array_03	G12
SP2055		alcohol dehydrogenase, zinc-containing	2	Sp_AD_Array_11	D06
SP2056	nagA	N-acetylglucosamine-6-phosphate deacetylase	0	Sp_AD_Array_11	H05
SP2057		conserved hypothetical protein	1	Sp_AD_Array_14	D04
SP2058	tgt	queuine tRNA-ribosyltransferase	0	Sp_AD_Array_11	H09
SP2060	pcp-2	pyrrolidone-carboxylate peptidase	0	Sp_AD_Array_30	E10
SP2061		conserved hypothetical protein	0	Sp_AD_Array_03	F07
SP2062		transcriptional regulator, MarR family	0	Sp_AD_Array_40	C01
SP2063		LysM domain protein	0	Sp_AD_Array_11	G04
SP2065		MATE efflux family protein	0	Sp_AD_Array_12	F02
SP2066	thrC	threonine synthase	0	Sp_AD_Array_13	G10
SP2067		hypothetical protein	0	Sp_AD_Array_12	G11
SP2068		cytidine/deoxycytidylate deaminase family protein	0	Sp_AD_Array_40	C10
SP2073		ABC transporter, permease/ATP-binding protein	0	Sp_AD_Array_14	C07
SP2078	argS	arginyl-tRNA synthetase	1	Sp_AD_Array_14	B05
SP2081		conserved hypothetical protein	1	Sp_AD_Array_32	B08
SP2083	pnpS	sensor histidine kinase PnpS	0	Sp_AD_Array_13	B06
SP2084	pstS	phosphate ABC transporter, phosphate-binding protein	0	Sp_AD_Array_31	A09
SP2088	phoU	phosphate transport system regulatory protein PhoU	2	Sp_AD_Array_41	G01
SP2089		transposase, IS1380-Spn1 related, truncation	0	Sp_AD_Array_40	B12
SP2090		transcriptional regulator	0	Sp_AD_Array_40	D03
SP2091	gpsA	glycerol-3-phosphate dehydrogenase (NAD(P)+)	0	Sp_AD_Array_11	B02
SP2092	galU	UTP-glucose-1-phosphate uridylyltransferase	0	Sp_AD_Array_33	B12
SP2095		5-formyltetrahydrofolate cyclo-ligase family protein	0	Sp_AD_Array_40	H04
SP2096		peptidase, M20/M25/M40 family	0	Sp_AD_Array_11	G12
SP2097		putative 2,3,4,5-tetrahydropyridine-2-carboxylate N-succinyltransferase	0	Sp_AD_Array_42	A01
SP2100	tyrS	tyrosyl-tRNA synthetase	0	Sp_AD_Array_12	F06
SP2102		hypothetical protein	0	Sp_AD_Array_03	A04
SP2103	rrmA	rRNA (guanine-N1-)-methyltransferase	0	Sp_AD_Array_42	B12
SP2104		hypothetical protein	0	Sp_AD_Array_01	G01
SP2105		hypothetical protein	0	Sp_AD_Array_41	B03
SP2107	malQ	4-alpha-glucanotransferase	0	Sp_AD_Array_13	H06
SP2108	malX	maltose/maltodextrin ABC transporter, maltose/maltodextrin-binding protein	0	Sp_AD_Array_12	G12
SP2110	malD	maltodextrin ABC transporter, permease protein	0	Sp_AD_Array_42	C05
SP2112	malR	maltose operon transcriptional repressor	5	Sp_AD_Array_43	B05
SP2113		conserved hypothetical protein	1	Sp_AD_Array_42	H03
SP2115		hypothetical protein	0	Sp_AD_Array_02	A03
SP2116		conserved domain protein	0	Sp_AD_Array_30	E06
SP2117		hypothetical protein	0	Sp_AD_Array_41	H01
SP2118		hypothetical protein	0	Sp_AD_Array_01	F09
SP2126	ilvD	dihydroxy-acid dehydratase	0	Sp_AD_Array_14	B07
SP2127		transketolase, C-terminal subunit	1	Sp_AD_Array_42	H02
SP2128		transketolase, N-terminal subunit	1	Sp_AD_Array_33	B02
SP2129		putative PTS system, IIC component	0	Sp_AD_Array_31	D08
SP2130		putative PTS system, IIB component	0	Sp_AD_Array_02	F05
SP2132		conserved hypothetical protein	0	Sp_AD_Array_11	A06
SP2133		conserved domain protein	0	Sp_AD_Array_01	F07
SP2134	rpmF	ribosomal protein L32	0	Sp_AD_Array_01	D10
SP2141		glycosyl hydrolase-related protein	1	Sp_AD_Array_14	D10
SP2142		ROK family protein	0	Sp_AD_Array_42	E01
SP2144		conserved hypothetical protein	0	Sp_AD_Array_33	D06
SP2146		conserved hypothetical protein	0	Sp_AD_Array_31	D12
SP2148	arcA	arginine deiminase	2	Sp_AD_Array_12	E09
SP2151	arcC	carbamate kinase	0	Sp_AD_Array_43	A02
SP2153		peptidase, M20/M25/M40 family	0	Sp_AD_Array_13	B04
SP2155		immunoglobulin A1 protease, degenerate	0	Sp_AD_Array_30	C03
SP2157		alcohol dehydrogenase, iron-containing	1	Sp_AD_Array_11	H04
SP2161		PTS system, IID component	0	Sp_AD_Array_08	G09
SP2162		PTS system, IIC component	0	Sp_AD_Array_08	E08
SP2163		PTS system, IIB component	0	Sp_AD_Array_40	F01
SP2164		PTS system, IIA component	0	Sp_AD_Array_40	C09
SP2167		putative L-fuculose kinase fucK	0	Sp_AD_Array_13	F02
SP2168		putative fucose operon repressor	0	Sp_AD_Array_08	D12
SP2169	adcA	zinc ABC transporter, zinc-binding lipoprotein	0	Sp_AD_Array_13	H03
SP2170	adcB	zinc ABC transporter, permease protein	0	Sp_AD_Array_08	H05
SP2171	adcC	zinc ABC transporter, ATP-binding protein	0	Sp_AD_Array_30	G09
SP2174	dltC	D-alanyl carrier protein	2	Sp_AD_Array_02	B02
SP2175	dltB	dltB protein	0	Sp_AD_Array_12	E10
SP2176	dltA	D-alanine-activating enzyme	0	Sp_AD_Array_13	H11
SP2178		conserved hypothetical protein, interruption	0	Sp_AD_Array_03	A08
SP2179		IS1380-Spn1, transposase	0	Sp_AD_Array_13	D06
SP2181		group II intron, maturase, degenerate	0	Sp_AD_Array_12	F11
SP2182		hypothetical protein	1	Sp_AD_Array_41	C01
SP2183		hypothetical protein	0	Sp_AD_Array_01	F11
SP2184	glpF	glycerol uptake facilitator protein	0	Sp_AD_Array_42	A07
SP2187		conserved domain protein	0	Sp_AD_Array_13	F08
SP2188	hslO	chaperonin, 33 kDa	0	Sp_AD_Array_42	E04
SP2189		putative TIM-barrel protein, NifR3 family	1	Sp_AD_Array_43	A09
SP2191		conserved hypothetical protein	0	Sp_AD_Array_40	H02
SP2192		sensor histidine kinase	0	Sp_AD_Array_13	B05
SP2193		DNA-binding response regulator	0	Sp_AD_Array_41	G02
SP2195	ctsR	transcriptional regulator CtsR	4	Sp_AD_Array_32	B07
SP2199		conserved hypothetical protein	0	Sp_AD_Array_02	F11
SP2200		hypothetical protein	0	Sp_AD_Array_01	C04
SP2201	cbpD	choline binding protein D	0	Sp_AD_Array_13	D08
SP2202		conserved hypothetical protein	1	Sp_AD_Array_02	E06
SP2204	rplI	ribosomal protein L9	0	Sp_AD_Array_40	D11
SP2206	yfiA	ribosomal subunit interface protein	4	Sp_AD_Array_41	A01
SP2207		putative competence protein ComF	4	Sp_AD_Array_41	G06
SP2209		conserved hypothetical protein	1	Sp_AD_Array_32	G06
SP2210	cysM	cysteine synthase	1	Sp_AD_Array_42	G03
SP2211		IS66 family element, Orf3, degenerate	0	Sp_AD_Array_40	G09
SP2214	tsf	translation elongation factor Ts	0	Sp_AD_Array_11	C09
SP2215	rpsB	ribosomal protein S2	0	Sp_AD_Array_08	F02
SP2216	usp45	secreted 45 kd protein	0	Sp_AD_Array_12	B08
SP2217		putative rod shpae-determining protein MreD	0	Sp_AD_Array_32	C12
SP2218	mreC	rod shape-determining protein MreC	0	Sp_AD_Array_08	H11
SP2219		conserved hypothetical protein	0	Sp_AD_Array_08	G03
SP2220		ABC transporter, ATP-binding protein	1	Sp_AD_Array_33	A10
SP2222	pgsA	CDP-diacylglycerol--glycerol-3-phosphate 3-phosphatidyltransferase	0	Sp_AD_Array_40	H06
SP2223		conserved hypothetical protein	0	Sp_AD_Array_33	A08
SP2226		conserved hypothetical protein	0	Sp_AD_Array_03	G03
SP2227	recF	DNA replication and repair protein RecF	1	Sp_AD_Array_11	F02
SP2238		conserved hypothetical protein	0	Sp_AD_Array_40	F08
SP2239		serine protease	0	Sp_AD_Array_12	B02
SP2240		spspoJ protein	0	Sp_AD_Array_08	D02

## Sheet: B - DBD_clone_summary
Supplemental Table 2 (B) LexA DNA-binding domain (DBD) clones used to screen the activation domain (AD) library)
Locus	Annotation	Interactions_among_1054 PPI	Plate	Position
SP0008	hypothetical protein	0	Sp_BD_Hyp_02	H03
SP0018	hypothetical protein	0	Sp_BD_Hyp_02	A06
SP0022	conserved hypothetical protein	6	Sp_BD_Hyp_04	A04
SP0025	hypothetical protein	0	Sp_BD_Hyp_01	F02
SP0026	hypothetical protein	0	Sp_BD_Hyp_04	E06
SP0029	hypothetical protein	0	Sp_BD_Hyp_01	G03
SP0031	hypothetical protein	5	Sp_BD_Hyp_02	E10
SP0033	conserved hypothetical protein	7	Sp_BD_Hyp_03	B02
SP0036	conserved hypothetical protein	4	Sp_BD_Hyp_03	D03
SP0052	hypothetical protein	0	Sp_BD_Hyp_01	C11
SP0067	hypothetical protein	3	Sp_BD_Hyp_02	B10
SP0068	hypothetical protein	3	Sp_BD_Hyp_01	D12
SP0070	hypothetical protein	8	Sp_BD_Hyp_01	A06
SP0072	hypothetical protein	6	Sp_BD_Hyp_01	C08
SP0093	hypothetical protein	0	Sp_BD_Hyp_01	C07
SP0094	hypothetical protein	0	Sp_BD_Hyp_01	B10
SP0095	conserved hypothetical protein	0	Sp_BD_Hyp_04	G09
SP0096	hypothetical protein	1	Sp_BD_Hyp_04	F12
SP0098	hypothetical protein	0	Sp_BD_Hyp_04	B06
SP0099	hypothetical protein	0	Sp_BD_Hyp_04	A11
SP0100	conserved hypothetical protein	0	Sp_BD_Hyp_02	F06
SP0108	hypothetical protein	7	Sp_BD_Hyp_02	F02
SP0114	hypothetical protein	0	Sp_BD_Hyp_02	F01
SP0115	hypothetical protein	0	Sp_BD_Hyp_02	H09
SP0122	conserved hypothetical protein	0	Sp_BD_Hyp_01	H08
SP0127	conserved hypothetical protein	16	Sp_BD_Hyp_04	F02
SP0133	hypothetical protein	0	Sp_BD_Hyp_03	G05
SP0134	hypothetical protein	6	Sp_BD_Hyp_01	F04
SP0142	hypothetical protein	4	Sp_BD_Hyp_01	H07
SP0144	hypothetical protein	0	Sp_BD_Hyp_03	G12
SP0145	conserved hypothetical protein	0	Sp_BD_Hyp_03	F03
SP0147	hypothetical protein	0	Sp_BD_Hyp_01	F01
SP0154	hypothetical protein	0	Sp_BD_Hyp_04	E01
SP0167	hypothetical protein	0	Sp_BD_Hyp_01	G06
SP0172	hypothetical protein	5	Sp_BD_Hyp_01	A12
SP0181	conserved hypothetical protein	0	Sp_BD_Hyp_04	B01
SP0191	hypothetical protein	0	Sp_BD_Hyp_04	D03
SP0192	conserved hypothetical protein	5	Sp_BD_Hyp_02	C05
SP0194	conserved hypothetical protein	0	Sp_BD_Hyp_02	D12
SP0195	hypothetical protein	0	Sp_BD_Hyp_01	A09
SP0198	hypothetical protein	18	Sp_BD_Hyp_03	G01
SP0201	hypothetical protein	0	Sp_BD_Hyp_02	C02
SP0239	conserved hypothetical protein	0	Sp_BD_Hyp_04	B07
SP0244	hypothetical protein	5	Sp_BD_Hyp_01	B12
SP0260	conserved hypothetical protein	2	Sp_BD_Hyp_04	D05
SP0275	conserved hypothetical protein	4	Sp_BD_Hyp_02	B05
SP0276	conserved hypothetical protein	22	Sp_BD_Hyp_02	C08
SP0279	conserved hypothetical protein	0	Sp_BD_Hyp_04	A01
SP0288	conserved hypothetical protein	0	Sp_BD_Hyp_04	F05
SP0293	hypothetical protein	0	Sp_BD_Hyp_02	H01
SP0304	conserved hypothetical protein	0	Sp_BD_Hyp_02	A02
SP0311	hypothetical protein	0	Sp_BD_Hyp_01	C12
SP0316	hypothetical protein	11	Sp_BD_Hyp_01	B07
SP0331	hypothetical protein	0	Sp_BD_Hyp_04	A09
SP0332	hypothetical protein	0	Sp_BD_Hyp_04	C09
SP0341	hypothetical protein	0	Sp_BD_Hyp_01	G09
SP0355	hypothetical protein	9	Sp_BD_Hyp_03	E02
SP0373	conserved hypothetical protein	9	Sp_BD_Hyp_03	E07
SP0374	hypothetical protein	0	Sp_BD_Hyp_01	G07
SP0379	conserved hypothetical protein	0	Sp_BD_Hyp_03	F04
SP0380	hypothetical protein	1	Sp_BD_Hyp_04	G02
SP0385	conserved hypothetical protein	0	Sp_BD_Hyp_04	F06
SP0389	hypothetical protein	8	Sp_BD_Hyp_02	A03
SP0404	hypothetical protein	0	Sp_BD_Hyp_02	E04
SP0405	conserved hypothetical protein	0	Sp_BD_Hyp_04	C12
SP0407	hypothetical protein	6	Sp_BD_Hyp_01	A11
SP0409	conserved hypothetical protein	7	Sp_BD_Hyp_04	D01
SP0414	hypothetical protein	0	Sp_BD_Hyp_01	B04
SP0430	hypothetical protein	0	Sp_BD_Hyp_04	C03
SP0434	conserved hypothetical protein	5	Sp_BD_Hyp_03	F11
SP0442	conserved hypothetical protein	9	Sp_BD_Hyp_02	G11
SP0443	conserved hypothetical protein	0	Sp_BD_Hyp_04	B08
SP0448	hypothetical protein	27	Sp_BD_Hyp_02	B12
SP0449	hypothetical protein	0	Sp_BD_Hyp_02	G01
SP0472	hypothetical protein	0	Sp_BD_Hyp_01	D02
SP0475	hypothetical protein	1	Sp_BD_Hyp_01	H01
SP0482	conserved hypothetical protein	0	Sp_BD_Hyp_04	C10
SP0487	hypothetical protein	12	Sp_BD_Hyp_01	F07
SP0488	conserved hypothetical protein	11	Sp_BD_Hyp_03	G06
SP0490	hypothetical protein	1	Sp_BD_Hyp_03	A04
SP0497	hypothetical protein	7	Sp_BD_Hyp_01	C01
SP0512	hypothetical protein	0	Sp_BD_Hyp_01	C05
SP0513	hypothetical protein	3	Sp_BD_Hyp_01	E03
SP0514	hypothetical protein	0	Sp_BD_Hyp_02	F12
SP0520	hypothetical protein	5	Sp_BD_Hyp_02	C11
SP0554	conserved hypothetical protein	7	Sp_BD_Hyp_02	D03
SP0559	hypothetical protein	1	Sp_BD_Hyp_01	D07
SP0560	hypothetical protein	15	Sp_BD_Hyp_01	H09
SP0562	conserved hypothetical protein	0	Sp_BD_Hyp_01	G05
SP0563	hypothetical protein	0	Sp_BD_Hyp_02	B03
SP0564	hypothetical protein	0	Sp_BD_Hyp_03	A05
SP0574	hypothetical protein	0	Sp_BD_Hyp_04	B03
SP0582	hypothetical protein	0	Sp_BD_Hyp_04	G10
SP0587	hypothetical protein	4	Sp_BD_Hyp_02	C06
SP0595	hypothetical protein	0	Sp_BD_Hyp_03	B10
SP0612	hypothetical protein	0	Sp_BD_Hyp_01	A05
SP0619	conserved hypothetical protein	2	Sp_BD_Hyp_04	F08
SP0621	hypothetical protein	0	Sp_BD_Hyp_01	C04
SP0624	conserved hypothetical protein	0	Sp_BD_Hyp_04	D04
SP0627	conserved hypothetical protein	3	Sp_BD_Hyp_03	D12
SP0629	conserved hypothetical protein	6	Sp_BD_Hyp_03	C04
SP0633	hypothetical protein	0	Sp_BD_Hyp_02	G10
SP0639	hypothetical protein	7	Sp_BD_Hyp_02	C09
SP0640	hypothetical protein	0	Sp_BD_Hyp_02	A09
SP0649	conserved hypothetical protein, degenerate	9	Sp_BD_Hyp_04	B04
SP0650	hypothetical protein	0	Sp_BD_Hyp_02	F03
SP0652	conserved hypothetical protein	13	Sp_BD_Hyp_04	C11
SP0653	hypothetical protein	19	Sp_BD_Hyp_02	B06
SP0654	hypothetical protein	0	Sp_BD_Hyp_01	B01
SP0663	conserved hypothetical protein	8	Sp_BD_Hyp_04	A07
SP0666	conserved hypothetical protein	0	Sp_BD_Hyp_04	E03
SP0673	hypothetical protein	0	Sp_BD_Hyp_04	E07
SP0678	conserved hypothetical protein	0	Sp_BD_Hyp_02	H10
SP0679	hypothetical protein	0	Sp_BD_Hyp_01	E02
SP0682	hypothetical protein	0	Sp_BD_Hyp_02	B01
SP0684	hypothetical protein	0	Sp_BD_Hyp_01	A02
SP0693	hypothetical protein	0	Sp_BD_Hyp_01	C06
SP0698	hypothetical protein	0	Sp_BD_Hyp_04	F07
SP0699	hypothetical protein	2	Sp_BD_Hyp_01	A08
SP0703	hypothetical protein	11	Sp_BD_Hyp_02	G02
SP0704	hypothetical protein	0	Sp_BD_Hyp_03	C12
SP0705	hypothetical protein	0	Sp_BD_Hyp_03	D09
SP0728	hypothetical protein	1	Sp_BD_Hyp_02	H05
SP0741	conserved hypothetical protein	2	Sp_BD_Hyp_03	E09
SP0747	hypothetical protein	0	Sp_BD_Hyp_01	A03
SP0748	conserved hypothetical protein	9	Sp_BD_Hyp_02	A05
SP0760	hypothetical protein	9	Sp_BD_Hyp_04	F04
SP0767	conserved hypothetical protein	9	Sp_BD_Hyp_04	C02
SP0772	hypothetical protein	4	Sp_BD_Hyp_01	E06
SP0781	hypothetical protein	0	Sp_BD_Hyp_02	F04
SP0782	conserved hypothetical protein	3	Sp_BD_Hyp_02	A04
SP0783	conserved hypothetical protein	0	Sp_BD_Hyp_04	C07
SP0789	conserved hypothetical protein	0	Sp_BD_Hyp_02	F05
SP0800	hypothetical protein	0	Sp_BD_Hyp_02	D01
SP0815	hypothetical protein	0	Sp_BD_Hyp_01	C09
SP0816	hypothetical protein	6	Sp_BD_Hyp_02	D09
SP0821	hypothetical protein	7	Sp_BD_Hyp_01	A10
SP0822	conserved hypothetical protein	0	Sp_BD_Hyp_01	H04
SP0827	conserved hypothetical protein, authentic point mutation	4	Sp_BD_Hyp_04	F09
SP0830	hypothetical protein	2	Sp_BD_Hyp_04	C08
SP0841	conserved hypothetical protein	11	Sp_BD_Hyp_04	D10
SP0861	hypothetical protein	2	Sp_BD_Hyp_01	H02
SP0864	conserved hypothetical protein	0	Sp_BD_Hyp_04	C01
SP0871	conserved hypothetical protein	1	Sp_BD_Hyp_01	G08
SP0882	conserved hypothetical protein	5	Sp_BD_Hyp_03	H03
SP0884	hypothetical protein	2	Sp_BD_Hyp_03	A07
SP0888	hypothetical protein	0	Sp_BD_Hyp_01	H10
SP0899	conserved hypothetical protein	5	Sp_BD_Hyp_04	G01
SP0904	conserved hypothetical protein	0	Sp_BD_Hyp_03	H02
SP0905	conserved hypothetical protein	0	Sp_BD_Hyp_04	G04
SP0910	conserved hypothetical protein	0	Sp_BD_Hyp_02	C04
SP0919	conserved hypothetical protein	0	Sp_BD_Hyp_03	F06
SP0921	conserved hypothetical protein	0	Sp_BD_Hyp_03	E04
SP0924	hypothetical protein	16	Sp_BD_Hyp_01	F12
SP0926	hypothetical protein	3	Sp_BD_Hyp_01	E04
SP0934	hypothetical protein	0	Sp_BD_Hyp_01	A04
SP0937	conserved hypothetical protein	0	Sp_BD_Hyp_02	E07
SP0951	conserved hypothetical protein	1	Sp_BD_Hyp_01	F09
SP0958	hypothetical protein	0	Sp_BD_Hyp_03	E12
SP0967	conserved hypothetical protein TIGR00043	0	Sp_BD_Hyp_04	B12
SP0986	conserved hypothetical protein	0	Sp_BD_Hyp_04	F10
SP0994	hypothetical protein	0	Sp_BD_Hyp_01	G11
SP0997	hypothetical protein	6	Sp_BD_Hyp_01	E07
SP0998	hypothetical protein	9	Sp_BD_Hyp_02	D07
SP1006	hypothetical protein	0	Sp_BD_Hyp_01	E09
SP1012	conserved hypothetical protein	0	Sp_BD_Hyp_03	G02
SP1026	conserved hypothetical protein	0	Sp_BD_Hyp_04	D11
SP1027	conserved hypothetical protein	5	Sp_BD_Hyp_03	H05
SP1028	hypothetical protein	9	Sp_BD_Hyp_01	A01
SP1042	hypothetical protein	0	Sp_BD_Hyp_01	E01
SP1043	hypothetical protein	0	Sp_BD_Hyp_03	C10
SP1045	conserved hypothetical protein TIGR00147	4	Sp_BD_Hyp_04	B05
SP1047	hypothetical protein	3	Sp_BD_Hyp_02	E12
SP1049	hypothetical protein	27	Sp_BD_Hyp_01	C10
SP1059	hypothetical protein	0	Sp_BD_Hyp_02	A12
SP1060	hypothetical protein	12	Sp_BD_Hyp_02	E09
SP1069	conserved hypothetical protein	5	Sp_BD_Hyp_03	E01
SP1090	conserved hypothetical protein	0	Sp_BD_Hyp_03	G09
SP1093	hypothetical protein	2	Sp_BD_Hyp_02	F11
SP1096	conserved hypothetical protein	0	Sp_BD_Hyp_04	D02
SP1098	conserved hypothetical protein	0	Sp_BD_Hyp_03	H01
SP1102	conserved hypothetical protein TIGR00103	0	Sp_BD_Hyp_02	D02
SP1106	conserved hypothetical protein	0	Sp_BD_Hyp_02	F08
SP1108	hypothetical protein	0	Sp_BD_Hyp_01	D01
SP1111	conserved hypothetical protein	0	Sp_BD_Hyp_04	F11
SP1120	hypothetical protein	0	Sp_BD_Hyp_01	B03
SP1126	conserved hypothetical protein TIGR00045	4	Sp_BD_Hyp_03	E06
SP1132	hypothetical protein	23	Sp_BD_Hyp_02	C03
SP1135	hypothetical protein	0	Sp_BD_Hyp_03	B07
SP1138	hypothetical protein	1	Sp_BD_Hyp_01	C02
SP1139	hypothetical protein	8	Sp_BD_Hyp_03	G10
SP1141	hypothetical protein	0	Sp_BD_Hyp_02	E03
SP1142	hypothetical protein	3	Sp_BD_Hyp_03	A10
SP1143	conserved hypothetical protein	0	Sp_BD_Hyp_02	G04
SP1144	conserved hypothetical protein	0	Sp_BD_Hyp_02	D04
SP1145	hypothetical protein	0	Sp_BD_Hyp_03	E11
SP1146	hypothetical protein	0	Sp_BD_Hyp_01	D04
SP1153	hypothetical protein	2	Sp_BD_Hyp_03	E10
SP1158	hypothetical protein	0	Sp_BD_Hyp_01	B11
SP1173	conserved hypothetical protein	9	Sp_BD_Hyp_02	H06
SP1189	hypothetical protein	5	Sp_BD_Hyp_04	A06
SP1197	conserved hypothetical protein	2	Sp_BD_Hyp_03	F10
SP1223	conserved hypothetical protein	15	Sp_BD_Hyp_02	B04
SP1233	hypothetical protein	0	Sp_BD_Hyp_04	D08
SP1256	conserved hypothetical protein	0	Sp_BD_Hyp_02	C07
SP1261	conserved hypothetical protein	0	Sp_BD_Hyp_02	G07
SP1281	hypothetical protein	6	Sp_BD_Hyp_02	G05
SP1288	conserved hypothetical protein	0	Sp_BD_Hyp_02	F07
SP1289	hypothetical protein	0	Sp_BD_Hyp_02	H07
SP1290	conserved hypothetical protein	1	Sp_BD_Hyp_01	G04
SP1300	hypothetical protein	16	Sp_BD_Hyp_01	F08
SP1302	conserved hypothetical protein	9	Sp_BD_Hyp_02	A11
SP1304	hypothetical protein	11	Sp_BD_Hyp_01	B02
SP1327	conserved hypothetical protein	9	Sp_BD_Hyp_03	B11
SP1338	hypothetical protein	0	Sp_BD_Hyp_01	D06
SP1348	conserved hypothetical protein	13	Sp_BD_Hyp_02	H08
SP1351	hypothetical protein	7	Sp_BD_Hyp_01	B06
SP1353	hypothetical protein	7	Sp_BD_Hyp_01	B09
SP1372	conserved hypothetical protein	1	Sp_BD_Hyp_02	F09
SP1385	hypothetical protein	0	Sp_BD_Hyp_02	A01
SP1393	conserved hypothetical protein	0	Sp_BD_Hyp_03	F07
SP1401	hypothetical protein	0	Sp_BD_Hyp_01	D09
SP1405	conserved hypothetical protein	27	Sp_BD_Hyp_03	A06
SP1406	hypothetical protein	0	Sp_BD_Hyp_04	E02
SP1410	conserved hypothetical protein	3	Sp_BD_Hyp_03	F12
SP1411	conserved hypothetical protein	0	Sp_BD_Hyp_03	A02
SP1422	hypothetical protein	0	Sp_BD_Hyp_04	B11
SP1428	conserved hypothetical protein	0	Sp_BD_Hyp_02	E08
SP1436	hypothetical protein	0	Sp_BD_Hyp_04	E10
SP1455	hypothetical protein	1	Sp_BD_Hyp_01	D08
SP1459	hypothetical protein	0	Sp_BD_Hyp_01	H06
SP1462	conserved hypothetical protein	0	Sp_BD_Hyp_02	G03
SP1467	conserved hypothetical protein	0	Sp_BD_Hyp_04	A10
SP1473	conserved hypothetical protein	0	Sp_BD_Hyp_02	B07
SP1476	hypothetical protein	3	Sp_BD_Hyp_04	A02
SP1477	hypothetical protein	0	Sp_BD_Hyp_03	A08
SP1480	hypothetical protein	4	Sp_BD_Hyp_02	A10
SP1481	hypothetical protein	0	Sp_BD_Hyp_01	B08
SP1494	hypothetical protein	2	Sp_BD_Hyp_02	B02
SP1495	hypothetical protein	0	Sp_BD_Hyp_02	A07
SP1506	conserved hypothetical protein	1	Sp_BD_Hyp_03	D11
SP1535	conserved hypothetical protein	0	Sp_BD_Hyp_02	D08
SP1536	conserved hypothetical protein	0	Sp_BD_Hyp_03	C09
SP1543	conserved hypothetical protein, authentic point mutation	10	Sp_BD_Hyp_02	H02
SP1545	conserved hypothetical protein	2	Sp_BD_Hyp_03	B01
SP1547	conserved hypothetical protein	1	Sp_BD_Hyp_03	C05
SP1561	conserved hypothetical protein	0	Sp_BD_Hyp_03	D04
SP1562	hypothetical protein	19	Sp_BD_Hyp_01	D03
SP1565	conserved hypothetical protein	11	Sp_BD_Hyp_03	H06
SP1566	conserved hypothetical protein	0	Sp_BD_Hyp_04	G03
SP1575	conserved hypothetical protein	0	Sp_BD_Hyp_04	F03
SP1597	conserved hypothetical protein	0	Sp_BD_Hyp_03	C01
SP1627	conserved hypothetical protein	3	Sp_BD_Hyp_04	E09
SP1628	hypothetical protein	0	Sp_BD_Hyp_01	F06
SP1630	hypothetical protein	20	Sp_BD_Hyp_03	A03
SP1634	hypothetical protein	0	Sp_BD_Hyp_03	E03
SP1635	hypothetical protein	0	Sp_BD_Hyp_02	D11
SP1640	hypothetical protein	0	Sp_BD_Hyp_04	C04
SP1656	hypothetical protein	0	Sp_BD_Hyp_01	D11
SP1657	hypothetical protein	0	Sp_BD_Hyp_01	G01
SP1658	hypothetical protein	0	Sp_BD_Hyp_02	B08
SP1677	hypothetical protein	0	Sp_BD_Hyp_03	G11
SP1678	hypothetical protein	6	Sp_BD_Hyp_01	A07
SP1679	hypothetical protein	0	Sp_BD_Hyp_02	F10
SP1680	conserved hypothetical protein	0	Sp_BD_Hyp_03	B04
SP1691	conserved hypothetical protein	1	Sp_BD_Hyp_03	B08
SP1694	hypothetical protein	0	Sp_BD_Hyp_01	F10
SP1705	hypothetical protein	0	Sp_BD_Hyp_03	G08
SP1706	hypothetical protein	0	Sp_BD_Hyp_03	D06
SP1712	hypothetical protein	0	Sp_BD_Hyp_03	E08
SP1716	conserved hypothetical protein	0	Sp_BD_Hyp_03	F02
SP1720	conserved hypothetical protein	0	Sp_BD_Hyp_04	E04
SP1723	hypothetical protein	12	Sp_BD_Hyp_01	E05
SP1728	hypothetical protein	2	Sp_BD_Hyp_02	C12
SP1730	hypothetical protein	0	Sp_BD_Hyp_03	B05
SP1731	conserved hypothetical protein	0	Sp_BD_Hyp_03	C11
SP1742	conserved hypothetical protein	1	Sp_BD_Hyp_03	E05
SP1743	conserved hypothetical protein	2	Sp_BD_Hyp_03	C07
SP1746	conserved hypothetical protein	0	Sp_BD_Hyp_03	G07
SP1747	conserved hypothetical protein	0	Sp_BD_Hyp_04	E11
SP1748	conserved hypothetical protein	0	Sp_BD_Hyp_02	E06
SP1750	conserved hypothetical protein	5	Sp_BD_Hyp_03	G03
SP1754	conserved hypothetical protein	0	Sp_BD_Hyp_04	G07
SP1755	hypothetical protein	0	Sp_BD_Hyp_01	G02
SP1761	hypothetical protein	1	Sp_BD_Hyp_01	G10
SP1777	conserved hypothetical protein	2	Sp_BD_Hyp_03	C02
SP1779	hypothetical protein	11	Sp_BD_Hyp_03	G04
SP1781	conserved hypothetical protein	0	Sp_BD_Hyp_03	C08
SP1785	hypothetical protein	5	Sp_BD_Hyp_03	C03
SP1787	hypothetical protein	0	Sp_BD_Hyp_01	F05
SP1788	hypothetical protein	4	Sp_BD_Hyp_01	B05
SP1789	hypothetical protein	0	Sp_BD_Hyp_01	F11
SP1793	hypothetical protein	0	Sp_BD_Hyp_04	D07
SP1802	hypothetical protein	0	Sp_BD_Hyp_04	A08
SP1805	hypothetical protein	0	Sp_BD_Hyp_01	E11
SP1810	hypothetical protein	2	Sp_BD_Hyp_03	C06
SP1818	hypothetical protein	17	Sp_BD_Hyp_01	D05
SP1827	hypothetical protein	0	Sp_BD_Hyp_04	F01
SP1831	hypothetical protein	3	Sp_BD_Hyp_04	B10
SP1832	hypothetical protein	7	Sp_BD_Hyp_02	D06
SP1834	hypothetical protein	0	Sp_BD_Hyp_01	H05
SP1846	conserved hypothetical protein, degenerate	6	Sp_BD_Hyp_03	A01
SP1862	hypothetical protein	0	Sp_BD_Hyp_03	D01
SP1864	conserved hypothetical protein	0	Sp_BD_Hyp_02	D05
SP1873	conserved hypothetical protein	0	Sp_BD_Hyp_02	A08
SP1879	conserved hypothetical protein	9	Sp_BD_Hyp_04	A05
SP1893	hypothetical protein	0	Sp_BD_Hyp_03	F01
SP1902	conserved hypothetical protein	9	Sp_BD_Hyp_03	D05
SP1903	conserved hypothetical protein	25	Sp_BD_Hyp_04	C06
SP1910	conserved hypothetical protein	11	Sp_BD_Hyp_04	E08
SP1912	hypothetical protein	25	Sp_BD_Hyp_02	D10
SP1915	hypothetical protein	0	Sp_BD_Hyp_03	B06
SP1917	hypothetical protein	5	Sp_BD_Hyp_02	G09
SP1924	hypothetical protein	6	Sp_BD_Hyp_04	A03
SP1925	hypothetical protein	2	Sp_BD_Hyp_04	D12
SP1926	hypothetical protein	0	Sp_BD_Hyp_04	B09
SP1930	hypothetical protein	0	Sp_BD_Hyp_02	B11
SP1933	hypothetical protein	7	Sp_BD_Hyp_03	D07
SP1934	hypothetical protein	3	Sp_BD_Hyp_03	A12
SP1935	hypothetical protein	6	Sp_BD_Hyp_02	G08
SP1944	conserved hypothetical protein TIGR00150	4	Sp_BD_Hyp_03	B03
SP1945	hypothetical protein	0	Sp_BD_Hyp_04	E05
SP1949	hypothetical protein	11	Sp_BD_Hyp_01	D10
SP1952	hypothetical protein	0	Sp_BD_Hyp_04	G05
SP1955	hypothetical protein	0	Sp_BD_Hyp_02	E05
SP1956	hypothetical protein	0	Sp_BD_Hyp_03	D02
SP1965	hypothetical protein	0	Sp_BD_Hyp_01	F03
SP1986	hypothetical protein	5	Sp_BD_Hyp_02	E11
SP1995	conserved hypothetical protein	0	Sp_BD_Hyp_03	A09
SP2013	conserved hypothetical protein	0	Sp_BD_Hyp_04	G08
SP2027	conserved hypothetical protein	1	Sp_BD_Hyp_03	A11
SP2039	conserved hypothetical protein	0	Sp_BD_Hyp_04	A12
SP2045	conserved hypothetical protein	0	Sp_BD_Hyp_03	H04
SP2048	conserved hypothetical protein	0	Sp_BD_Hyp_03	B09
SP2049	conserved hypothetical protein	0	Sp_BD_Hyp_02	B09
SP2054	conserved hypothetical protein	0	Sp_BD_Hyp_02	H04
SP2057	conserved hypothetical protein	0	Sp_BD_Hyp_01	G12
SP2061	conserved hypothetical protein	0	Sp_BD_Hyp_02	G06
SP2067	hypothetical protein	0	Sp_BD_Hyp_03	F08
SP2081	conserved hypothetical protein	2	Sp_BD_Hyp_03	B12
SP2102	hypothetical protein	0	Sp_BD_Hyp_02	E01
SP2104	hypothetical protein	0	Sp_BD_Hyp_01	E12
SP2105	hypothetical protein	0	Sp_BD_Hyp_04	D06
SP2113	conserved hypothetical protein	0	Sp_BD_Hyp_04	G06
SP2115	hypothetical protein	0	Sp_BD_Hyp_01	H03
SP2117	hypothetical protein	0	Sp_BD_Hyp_04	B02
SP2118	hypothetical protein	0	Sp_BD_Hyp_01	E08
SP2122	conserved hypothetical protein	0	Sp_BD_Hyp_03	F05
SP2132	conserved hypothetical protein	0	Sp_BD_Hyp_03	D10
SP2144	conserved hypothetical protein	1	Sp_BD_Hyp_03	F09
SP2178	conserved hypothetical protein, interruption	0	Sp_BD_Hyp_02	E02
SP2182	hypothetical protein	0	Sp_BD_Hyp_04	D09
SP2183	hypothetical protein	10	Sp_BD_Hyp_01	E10
SP2191	conserved hypothetical protein	0	Sp_BD_Hyp_04	C05
SP2199	conserved hypothetical protein	0	Sp_BD_Hyp_02	C10
SP2200	hypothetical protein	6	Sp_BD_Hyp_01	C03
SP2202	conserved hypothetical protein	0	Sp_BD_Hyp_02	C01
SP2209	conserved hypothetical protein	0	Sp_BD_Hyp_04	E12
SP2219	conserved hypothetical protein	0	Sp_BD_Hyp_03	D08
SP2226	conserved hypothetical protein	0	Sp_BD_Hyp_02	G12

## Sheet: C - PPIs LexA screens
Supplemental Table 2 (C) PPIs resulting from LexA screens
BD_GeneID	AD_GeneID	AD_Gene symbol	Reporter score (Gal_dep_c_SUM)	Tested in both orientations	Detected in opposite orientation
SP1562	SP1017	xylH	3	Yes	yes
SP0448	SP1017	xylH	3	Yes	yes
SP1139	SP1017	xylH	3	Yes	yes
SP0127	SP1017	xylH	4	Yes	yes
SP1223	SP0333	SP0333	2	Yes	No
SP0448	SP0333	SP0333	1	Yes	No
SP0652	SP0333	SP0333	1	Yes	yes
SP0560	SP1206	xseB	2	Yes	No
SP0108	SP1206	xseB	5	Yes	yes
SP1630	SP1206	xseB	6	Yes	yes
SP1223	SP0232	infA	2	Yes	yes
SP1902	SP0232	infA	2	Yes	yes
SP1139	SP0232	infA	1	Yes	yes
SP0127	SP0232	infA	3	Yes	yes
SP1630	SP0029	SP0029	2	Yes	yes
SP1223	SP0822	SP0822	2	Yes	No
SP0760	SP0122	SP0122	2	Yes	No
SP1153	SP2174	dltC	1	Yes	No
SP1142	SP2174	dltC	2	Yes	yes
SP0373	SP0776	SP0776	4	Yes	yes
SP0782	SP0782	SP0782	4	Yes	yes
SP0276	SP0782	SP0782	1	Yes	No
SP1304	SP1740	SP1740	1	Yes	No
SP1049	SP1740	SP1740	1	Yes	No
SP0389	SP1740	SP1740	1	Yes	No
SP1223	SP1740	SP1740	5	Yes	No
SP0276	SP1740	SP1740	2	Yes	No
SP1902	SP1740	SP1740	4	Yes	No
SP1630	SP1740	SP1740	2	Yes	No
SP0841	SP1740	SP1740	2	Yes	No
SP0275	SP0275	SP0275	4	Yes	yes
SP1761	SP2202	SP2202	2	Yes	yes
SP1846	SP0201	SP0201	1	Yes	yes
SP0389	SP0007	SP0007	1	Yes	No
SP0276	SP0007	SP0007	1	Yes	No
SP0841	SP0007	SP0007	1	Yes	No
SP0497	SP0639	SP0639	1	Yes	No
SP1562	SP0639	SP0639	1	Yes	No
SP1949	SP0639	SP0639	1	Yes	No
SP0924	SP0639	SP0639	2	Yes	yes
SP0389	SP0639	SP0639	1	Yes	No
SP0276	SP0639	SP0639	1	Yes	No
SP0639	SP0639	SP0639	2	Yes	yes
SP1728	SP0639	SP0639	1	Yes	yes
SP1832	SP0639	SP0639	2	Yes	yes
SP1935	SP0639	SP0639	1	Yes	yes
SP0442	SP0639	SP0639	3	Yes	yes
SP1173	SP0639	SP0639	1	Yes	No
SP1691	SP0639	SP0639	1	Yes	yes
SP0760	SP0639	SP0639	2	Yes	No
SP0841	SP0639	SP0639	2	Yes	yes
SP0998	SP0816	SP0816	4	Yes	yes
SP0998	SP0438	gatC	3	Yes	No
SP1304	SP0194	SP0194	7	Yes	No
SP0316	SP0194	SP0194	8	Yes	No
SP1353	SP0194	SP0194	4	Yes	No
SP0497	SP0194	SP0194	3	Yes	No
SP0072	SP0194	SP0194	5	Yes	No
SP1049	SP0194	SP0194	6	Yes	No
SP1562	SP0194	SP0194	4	Yes	No
SP1818	SP0194	SP0194	6	Yes	No
SP0559	SP0194	SP0194	4	Yes	No
SP1949	SP0194	SP0194	5	Yes	No
SP1723	SP0194	SP0194	5	Yes	No
SP0997	SP0194	SP0194	4	Yes	No
SP0134	SP0194	SP0194	2	Yes	No
SP0924	SP0194	SP0194	5	Yes	No
SP0560	SP0194	SP0194	6	Yes	No
SP1494	SP0194	SP0194	5	Yes	No
SP1223	SP0194	SP0194	6	Yes	No
SP0275	SP0194	SP0194	3	Yes	No
SP0448	SP0194	SP0194	6	Yes	No
SP0587	SP0194	SP0194	5	Yes	No
SP0276	SP0194	SP0194	7	Yes	No
SP0554	SP0194	SP0194	5	Yes	No
SP1832	SP0194	SP0194	2	Yes	No
SP0031	SP0194	SP0194	4	Yes	No
SP1986	SP0194	SP0194	4	Yes	No
SP1093	SP0194	SP0194	5	Yes	No
SP1281	SP0194	SP0194	4	Yes	No
SP1543	SP0194	SP0194	4	Yes	No
SP1750	SP0194	SP0194	3	Yes	No
SP0882	SP0194	SP0194	6	Yes	No
SP0767	SP0194	SP0194	6	Yes	No
SP0652	SP0194	SP0194	5	Yes	No
SP0841	SP0194	SP0194	4	Yes	No
SP0649	SP0194	SP0194	4	Yes	No
SP0448	SP1737	SP1737	1	Yes	No
SP0316	SP1186	lacF-2	2	Yes	No
SP0448	SP1060	SP1060	1	Yes	No
SP1543	SP0031	SP0031	2	Yes	No
SP1723	SP0308	SP0308	1	Yes	No
SP0998	SP0308	SP0308	6	Yes	No
SP0997	SP1986	SP1986	2	Yes	No
SP0127	SP1986	SP1986	4	Yes	yes
SP1327	SP1986	SP1986	1	Yes	yes
SP1910	SP1986	SP1986	3	Yes	yes
SP0355	SP0789	SP0789	7	Yes	No
SP0649	SP0789	SP0789	1	Yes	No
SP1302	SP2024	SP2024	1	Yes	No
SP1049	SP1288	SP1288	3	Yes	No
SP1223	SP1288	SP1288	6	Yes	No
SP0448	SP1288	SP1288	4	Yes	yes
SP0448	SP0476	lacF-1	3	Yes	No
SP0355	SP0476	lacF-1	6	Yes	No
SP1353	SP1372	SP1372	5	Yes	yes
SP1818	SP1372	SP1372	2	Yes	No
SP1723	SP1372	SP1372	3	Yes	No
SP0772	SP1372	SP1372	1	Yes	yes
SP0134	SP1372	SP1372	2	Yes	yes
SP0067	SP1372	SP1372	6	Yes	yes
SP0649	SP1372	SP1372	2	Yes	No
SP1304	SP0226	rplR	1	Yes	No
SP0448	SP0226	rplR	1	Yes	No
SP0127	SP0703	SP0703	1	Yes	yes
SP1910	SP0703	SP0703	1	Yes	yes
SP1562	SP1935	SP1935	5	Yes	yes
SP0997	SP1935	SP1935	5	Yes	No
SP1139	SP1935	SP1935	5	Yes	yes
SP0127	SP1935	SP1935	4	Yes	yes
SP1049	SP1699	acpS	2	Yes	No
SP1562	SP1699	acpS	2	Yes	No
SP1302	SP1699	acpS	3	Yes	No
SP0072	SP0442	SP0442	1	Yes	No
SP0924	SP0442	SP0442	1	Yes	No
SP0448	SP0442	SP0442	1	Yes	No
SP1543	SP0442	SP0442	1	Yes	yes
SP0434	SP0442	SP0442	6	Yes	yes
SP1304	SP1289	SP1289	7	Yes	No
SP0663	SP0280	rsuA-1	1	Yes	No
SP0841	SP1874	rluB	2	Yes	yes
SP1912	SP0421	fabG	6	Yes	No
SP1949	SP1457	SP1457	1	Yes	No
SP1223	SP1457	SP1457	1	Yes	No
SP0276	SP1457	SP1457	2	Yes	No
SP1902	SP1457	SP1457	1	Yes	yes
SP0355	SP1876	scpA	7	Yes	No
SP1304	SP1547	SP1547	1	Yes	yes
SP0924	SP1547	SP1547	1	Yes	No
SP1302	SP1547	SP1547	1	Yes	No
SP0448	SP1547	SP1547	1	Yes	No
SP1132	SP1547	SP1547	1	Yes	No
SP0276	SP1547	SP1547	1	Yes	No
SP1832	SP1547	SP1547	1	Yes	No
SP1935	SP1547	SP1547	2	Yes	yes
SP1543	SP1547	SP1547	2	Yes	No
SP1173	SP1547	SP1547	1	Yes	No
SP1562	SP0661	SP0661	1	Yes	No
SP0997	SP0661	SP0661	1	Yes	No
SP0448	SP0661	SP0661	2	Yes	No
SP0663	SP0661	SP0661	1	Yes	No
SP0841	SP0526	blpR	3	Yes	No
SP1049	SP1460	SP1460	1	Yes	No
SP0924	SP1460	SP1460	2	Yes	No
SP1302	SP1460	SP1460	1	Yes	No
SP0448	SP1460	SP1460	2	Yes	No
SP1132	SP1460	SP1460	1	Yes	No
SP0276	SP1460	SP1460	2	Yes	No
SP0639	SP1460	SP1460	1	Yes	No
SP1832	SP1460	SP1460	1	Yes	No
SP1543	SP1460	SP1460	1	Yes	No
SP1173	SP1460	SP1460	1	Yes	No
SP1348	SP1460	SP1460	1	Yes	No
SP0663	SP1781	SP1781	1	Yes	No
SP0924	SP0912	SP0912	2	Yes	No
SP1302	SP0912	SP0912	2	Yes	No
SP0448	SP0912	SP0912	2	Yes	No
SP1132	SP0912	SP0912	2	Yes	No
SP0276	SP0912	SP0912	1	Yes	No
SP1832	SP0912	SP0912	1	Yes	No
SP0108	SP0912	SP0912	1	Yes	No
SP1281	SP0912	SP0912	1	Yes	No
SP1935	SP0912	SP0912	2	Yes	yes
SP1543	SP0912	SP0912	2	Yes	No
SP1173	SP0912	SP0912	1	Yes	yes
SP1348	SP0912	SP0912	2	Yes	No
SP1630	SP0912	SP0912	1	Yes	yes
SP1153	SP1182	lacR-2	1	Yes	No
SP1912	SP0752	livG	1	Yes	No
SP1327	SP0752	livG	3	Yes	No
SP1818	SP1862	SP1862	3	Yes	yes
SP0448	SP1862	SP1862	4	Yes	yes
SP1630	SP1862	SP1862	2	Yes	yes
SP1304	SP1598	SP1598	1	Yes	No
SP1049	SP1598	SP1598	1	Yes	No
SP1302	SP1598	SP1598	1	Yes	No
SP1132	SP1598	SP1598	1	Yes	No
SP1348	SP1598	SP1598	1	Yes	No
SP1630	SP1598	SP1598	1	Yes	No
SP1139	SP0036	SP0036	2	Yes	No
SP0871	SP0867	SP0867	3	Yes	yes
SP1223	SP1902	SP1902	4	Yes	No
SP1902	SP1902	SP1902	3	Yes	yes
SP1049	SP0614	estA	1	Yes	No
SP0841	SP1662	ylmH	2	Yes	No
SP2183	SP1269	pck	2	Yes	yes
SP0924	SP1246	SP1246	2	Yes	No
SP1912	SP1215	SP1215	2	Yes	No
SP0663	SP0724	SP0724	5	Yes	No
SP0072	SP0129	SP0129	1	Yes	No
SP1818	SP0129	SP0129	2	Yes	yes
SP1723	SP0129	SP0129	2	Yes	yes
SP0560	SP0129	SP0129	1	Yes	yes
SP1132	SP0129	SP0129	5	Yes	No
SP0031	SP0129	SP0129	2	Yes	yes
SP1944	SP0129	SP0129	4	Yes	yes
SP0127	SP0129	SP0129	3	Yes	yes
SP1126	SP2012	gap	1	Yes	No
SP1126	SP1607	galE-1	1	Yes	yes
SP1912	SP0285	SP0285	3	Yes	No
SP1049	SP1270	SP1270	2	Yes	No
SP1049	SP1416	queA	1	Yes	No
SP1562	SP1416	queA	1	Yes	No
SP1818	SP1416	queA	3	Yes	No
SP0924	SP1416	queA	3	Yes	yes
SP0560	SP1416	queA	2	Yes	No
SP0448	SP1416	queA	3	Yes	No
SP1348	SP1416	queA	2	Yes	No
SP1933	SP1416	queA	2	Yes	No
SP1197	SP1416	queA	2	Yes	yes
SP1846	SP1416	queA	1	Yes	yes
SP2081	SP1416	queA	3	Yes	yes
SP0767	SP1416	queA	2	Yes	yes
SP1630	SP1416	queA	1	Yes	yes
SP1924	SP1416	queA	3	Yes	No
SP0072	SP1700	SP1700	2	Yes	No
SP1049	SP1700	SP1700	2	Yes	No
SP1132	SP1700	SP1700	2	Yes	No
SP0127	SP1700	SP1700	4	Yes	yes
SP1912	SP0267	SP0267	1	Yes	No
SP1565	SP0267	SP0267	2	Yes	No
SP0067	SP0845	SP0845	2	Yes	No
SP1912	SP2055	SP2055	2	Yes	No
SP1565	SP2055	SP2055	4	Yes	No
SP1630	SP1094	SP1094	1	Yes	yes
SP0316	SP1276	carA	5	Yes	yes
SP1562	SP1276	carA	2	Yes	No
SP1132	SP1276	carA	1	Yes	No
SP1912	SP1276	carA	2	Yes	No
SP1779	SP1276	carA	5	Yes	yes
SP1777	SP1276	carA	2	Yes	yes
SP1630	SP1276	carA	3	Yes	No
SP1049	SP1009	hemH	1	Yes	No
SP0560	SP1009	hemH	1	Yes	No
SP0276	SP1009	hemH	1	Yes	yes
SP1027	SP1009	hemH	1	Yes	yes
SP1304	SP0921	SP0921	2	Yes	No
SP1049	SP0921	SP0921	2	Yes	No
SP0926	SP0921	SP0921	2	Yes	No
SP1545	SP0921	SP0921	3	Yes	No
SP0033	SP0755	prfB	2	Yes	yes
SP0373	SP2227	recF	4	Yes	yes
SP1049	SP1742	SP1742	1	Yes	No
SP1742	SP1742	SP1742	4	Yes	yes
SP1562	SP0952	ald	2	Yes	No
SP1949	SP0952	ald	1	Yes	No
SP0389	SP0952	ald	1	Yes	No
SP1132	SP0952	ald	1	Yes	No
SP0276	SP0952	ald	1	Yes	No
SP0639	SP0952	ald	1	Yes	yes
SP1173	SP0952	ald	1	Yes	No
SP1779	SP0952	ald	3	Yes	No
SP1846	SP0952	ald	1	Yes	No
SP0760	SP0952	ald	3	Yes	No
SP1327	SP0952	ald	3	Yes	yes
SP0276	SP0178	ribD	1	Yes	yes
SP0072	SP1749	SP1749	2	Yes	No
SP1049	SP1749	SP1749	1	Yes	No
SP1818	SP1749	SP1749	2	Yes	No
SP0560	SP1749	SP1749	1	Yes	No
SP1049	SP1073	rpoD	1	Yes	No
SP0373	SP1073	rpoD	2	Yes	No
SP1846	SP1073	rpoD	1	Yes	No
SP1630	SP1073	rpoD	2	Yes	No
SP1126	SP1126	SP1126	3	Yes	yes
SP0172	SP0519	dnaJ	3	Yes	No
SP1304	SP0519	dnaJ	2	Yes	No
SP0316	SP0519	dnaJ	3	Yes	No
SP1049	SP0519	dnaJ	3	Yes	No
SP1562	SP0519	dnaJ	3	Yes	No
SP1818	SP0519	dnaJ	4	Yes	No
SP1949	SP0519	dnaJ	3	Yes	No
SP1723	SP0519	dnaJ	1	Yes	No
SP0924	SP0519	dnaJ	1	Yes	No
SP0560	SP0519	dnaJ	4	Yes	No
SP0389	SP0519	dnaJ	3	Yes	No
SP1302	SP0519	dnaJ	4	Yes	No
SP0448	SP0519	dnaJ	4	Yes	No
SP1132	SP0519	dnaJ	4	Yes	No
SP0587	SP0519	dnaJ	2	Yes	No
SP0276	SP0519	dnaJ	1	Yes	No
SP1912	SP0519	dnaJ	5	Yes	No
SP0108	SP0519	dnaJ	1	Yes	No
SP0442	SP0519	dnaJ	2	Yes	No
SP1348	SP0519	dnaJ	1	Yes	No
SP1933	SP0519	dnaJ	2	Yes	No
SP1779	SP0519	dnaJ	4	Yes	No
SP1565	SP0519	dnaJ	2	Yes	No
SP1777	SP0519	dnaJ	2	Yes	No
SP1785	SP0519	dnaJ	2	Yes	No
SP0760	SP0519	dnaJ	1	Yes	No
SP1630	SP0519	dnaJ	3	Yes	No
SP1924	SP0519	dnaJ	3	Yes	No
SP0649	SP0519	dnaJ	4	Yes	No
SP1810	SP0002	dnaN	2	Yes	yes
SP1348	SP0920	nspC	1	Yes	No
SP0767	SP0920	nspC	4	Yes	No
SP1049	SP2157	SP2157	1	Yes	No
SP0172	SP1325	SP1325	1	Yes	No
SP0497	SP1325	SP1325	3	Yes	No
SP1049	SP1325	SP1325	4	Yes	No
SP1818	SP1325	SP1325	1	Yes	No
SP1949	SP1325	SP1325	4	Yes	No
SP0560	SP1325	SP1325	4	Yes	No
SP0276	SP1325	SP1325	2	Yes	No
SP1545	SP1325	SP1325	5	Yes	No
SP1049	SP1123	glgD	1	Yes	No
SP1049	SP0880	SP0880	1	Yes	No
SP0448	SP0880	SP0880	1	Yes	No
SP1348	SP0880	SP0880	1	Yes	No
SP1933	SP0880	SP0880	2	Yes	No
SP1630	SP0880	SP0880	2	Yes	yes
SP0448	SP0373	SP0373	1	Yes	No
SP0772	SP0749	livJ	1	Yes	yes
SP0067	SP0749	livJ	2	Yes	yes
SP1410	SP0749	livJ	1	Yes	yes
SP0951	SP1853	galK	3	Yes	No
SP1069	SP1853	galK	1	Yes	No
SP1912	SP1489	tuf	3	Yes	No
SP0899	SP1489	tuf	1	Yes	yes
SP0033	SP1766	SP1766	2	Yes	No
SP0554	SP1504	SP1504	4	Yes	No
SP1027	SP1504	SP1504	2	Yes	No
SP0899	SP1504	SP1504	4	Yes	yes
SP1049	SP0881	thiI	2	Yes	No
SP0276	SP0881	thiI	3	Yes	No
SP1912	SP0881	thiI	6	Yes	No
SP1069	SP0881	thiI	4	Yes	No
SP0355	SP0881	thiI	7	Yes	No
SP0899	SP0881	thiI	3	Yes	No
SP0355	SP0359	cps4K	6	Yes	No
SP1912	SP2148	arcA	2	Yes	No
SP0033	SP0422	fabF	2	Yes	yes
SP0134	SP0400	tig	2	Yes	No
SP0448	SP0400	tig	4	Yes	No
SP1750	SP0400	tig	2	Yes	No
SP0172	SP0019	purA	1	Yes	No
SP1818	SP0019	purA	2	Yes	No
SP0924	SP0019	purA	2	Yes	No
SP0448	SP0019	purA	1	Yes	No
SP0639	SP0019	purA	1	Yes	yes
SP1281	SP0019	purA	2	Yes	No
SP1139	SP0019	purA	1	Yes	yes
SP1846	SP0019	purA	1	Yes	No
SP1049	SP1709	SP1709	1	Yes	No
SP1223	SP1709	SP1709	3	Yes	No
SP1818	SP1128	eno	1	Yes	No
SP1455	SP1128	eno	1	Yes	No
SP0926	SP1128	eno	2	Yes	No
SP0587	SP1128	eno	1	Yes	No
SP0108	SP1128	eno	1	Yes	No
SP1933	SP1128	eno	1	Yes	No
SP1027	SP1128	eno	1	Yes	No
SP1924	SP1128	eno	2	Yes	No
SP0488	SP1795	SP1795	1	Yes	No
SP1785	SP1589	SP1589	4	Yes	yes
SP1476	SP1589	SP1589	2	Yes	No
SP1818	SP0239	SP0239	2	Yes	yes
SP1933	SP0239	SP0239	2	Yes	yes
SP1924	SP0239	SP0239	3	Yes	yes
SP0703	SP0591	cysS	1	Yes	No
SP1028	SP0480	SP0480	4	Yes	No
SP1304	SP0480	SP0480	1	Yes	No
SP0316	SP0480	SP0480	2	Yes	No
SP1353	SP0480	SP0480	1	Yes	No
SP0244	SP0480	SP0480	3	Yes	No
SP1949	SP0480	SP0480	2	Yes	No
SP0513	SP0480	SP0480	3	Yes	No
SP1723	SP0480	SP0480	2	Yes	No
SP0487	SP0480	SP0480	3	Yes	No
SP0560	SP0480	SP0480	2	Yes	No
SP1223	SP0480	SP0480	4	Yes	No
SP0448	SP0480	SP0480	4	Yes	No
SP0276	SP0480	SP0480	4	Yes	No
SP0639	SP0480	SP0480	1	Yes	yes
SP1047	SP0480	SP0480	2	Yes	yes
SP0703	SP0480	SP0480	3	Yes	yes
SP1935	SP0480	SP0480	1	Yes	yes
SP0442	SP0480	SP0480	1	Yes	No
SP1348	SP0480	SP0480	2	Yes	No
SP1750	SP0480	SP0480	3	Yes	No
SP0830	SP0480	SP0480	3	Yes	No
SP0488	SP0623	pepV	1	Yes	No
SP0488	SP0871	SP0871	1	Yes	No
SP1925	SP1119	gapN	2	Yes	No
SP1910	SP0436	gatB	1	Yes	yes
SP0703	SP1894	gtfA	1	Yes	No
SP1348	SP1894	gtfA	1	Yes	No
SP0741	SP0461	SP0461	1	Yes	yes
SP0276	SP0846	SP0846	1	Yes	No
SP0703	SP0846	SP0846	2	Yes	No
SP1348	SP0846	SP0846	2	Yes	No
SP1028	SP0443	SP0443	5	Yes	No
SP0487	SP0443	SP0443	6	Yes	No
SP0276	SP0443	SP0443	5	Yes	No
SP0816	SP0443	SP0443	5	Yes	No
SP0198	SP0443	SP0443	5	Yes	No
SP0816	SP0575	SP0575	1	Yes	No
SP1028	SP0966	pavA	2	Yes	No
SP0487	SP0966	pavA	1	Yes	No
SP0276	SP0966	pavA	1	Yes	No
SP1565	SP0613	SP0613	4	Yes	No
SP1944	SP0613	SP0613	4	Yes	No
SP0748	SP0121	SP0121	5	Yes	No
SP0554	SP0121	SP0121	4	Yes	No
SP0373	SP0121	SP0121	7	Yes	No
SP0741	SP0121	SP0121	5	Yes	No
SP0767	SP0121	SP0121	4	Yes	No
SP0373	SP0483	SP0483	2	Yes	No
SP0373	SP2078	argS	2	Yes	No
SP2027	SP2057	SP2057	4	Yes	No
SP1223	SP1200	lepA	7	Yes	No
SP0554	SP1200	lepA	4	Yes	No
SP1304	SP1114	SP1114	1	Yes	No
SP0488	SP1553	SP1553	1	Yes	No
SP0488	SP2141	SP2141	1	Yes	No
SP0475	SP0475	SP0475	3	Yes	yes
SP0663	SP1197	SP1197	1	Yes	No
SP0442	SP1410	SP1410	1	Yes	No
SP1132	SP0198	SP0198	1	Yes	No
SP0760	SP0198	SP0198	1	Yes	No
SP0275	SP0014	comX1	2	Yes	No
SP1132	SP0014	comX1	1	Yes	No
SP1565	SP0014	comX1	1	Yes	yes
SP0033	SP0014	comX1	1	Yes	No
SP1562	SP0340	luxS	1	Yes	No
SP0442	SP0340	luxS	1	Yes	No
SP1049	SP0580	SP0580	3	Yes	No
SP0448	SP0580	SP0580	4	Yes	No
SP0699	SP0778	rimM	1	Yes	No
SP0316	SP0778	rimM	2	Yes	No
SP1353	SP0778	rimM	2	Yes	No
SP0497	SP0778	rimM	1	Yes	No
SP0072	SP0778	rimM	2	Yes	No
SP1049	SP0778	rimM	1	Yes	No
SP1562	SP0778	rimM	1	Yes	No
SP1818	SP0778	rimM	1	Yes	No
SP1949	SP0778	rimM	2	Yes	No
SP1723	SP0778	rimM	2	Yes	No
SP0997	SP0778	rimM	3	Yes	yes
SP2183	SP0778	rimM	3	Yes	yes
SP0134	SP0778	rimM	1	Yes	No
SP0924	SP0778	rimM	2	Yes	No
SP0861	SP0778	rimM	3	Yes	yes
SP0560	SP0778	rimM	1	Yes	No
SP0782	SP0778	rimM	3	Yes	yes
SP1223	SP0778	rimM	2	Yes	No
SP0275	SP0778	rimM	2	Yes	No
SP0448	SP0778	rimM	2	Yes	No
SP1132	SP0778	rimM	2	Yes	No
SP0554	SP0778	rimM	2	Yes	No
SP1093	SP0778	rimM	3	Yes	yes
SP1281	SP0778	rimM	1	Yes	No
SP1543	SP0778	rimM	4	Yes	No
SP1348	SP0778	rimM	2	Yes	No
SP0373	SP0778	rimM	4	Yes	yes
SP0882	SP0778	rimM	3	Yes	yes
SP1027	SP0778	rimM	1	Yes	yes
SP1565	SP0778	rimM	5	Yes	yes
SP1944	SP0778	rimM	4	Yes	yes
SP0767	SP0778	rimM	4	Yes	yes
SP0652	SP0778	rimM	2	Yes	yes
SP1627	SP0778	rimM	5	Yes	No
SP1630	SP0778	rimM	1	Yes	No
SP1142	SP0778	rimM	3	Yes	yes
SP0033	SP0778	rimM	3	Yes	yes
SP0260	SP0778	rimM	2	Yes	yes
SP1302	SP0371	SP0371	1	Yes	No
SP1779	SP0371	SP0371	3	Yes	No
SP1630	SP0371	SP0371	2	Yes	No
SP1562	SP1511	atpH	2	Yes	No
SP1126	SP1511	atpH	1	Yes	No
SP1139	SP1511	atpH	1	Yes	No
SP0619	SP1511	atpH	1	Yes	No
SP1327	SP1511	atpH	2	Yes	yes
SP1912	SP0012	hpt	2	Yes	No
SP1723	SP1779	SP1779	4	Yes	No
SP0442	SP0566	SP0566	1	Yes	No
SP1912	SP1232	SP1232	2	Yes	No
SP1912	SP1746	SP1746	1	Yes	No
SP0663	SP1746	SP1746	1	Yes	No
SP1912	SP1466	SP1466	1	Yes	No
SP1912	SP1987	SP1987	2	Yes	No
SP0316	SP0600	vex2	1	Yes	No
SP1049	SP0600	vex2	2	Yes	No
SP1302	SP0600	vex2	2	Yes	No
SP1912	SP0600	vex2	3	Yes	No
SP1779	SP0600	vex2	5	Yes	yes
SP1630	SP0600	vex2	4	Yes	No
SP1562	SP2035	SP2035	1	Yes	No
SP0389	SP2035	SP2035	2	Yes	No
SP1132	SP2035	SP2035	1	Yes	No
SP0639	SP2035	SP2035	1	Yes	yes
SP1728	SP2035	SP2035	1	Yes	No
SP1912	SP2035	SP2035	2	Yes	No
SP0442	SP2035	SP2035	2	Yes	yes
SP1197	SP2035	SP2035	1	Yes	No
SP1779	SP2035	SP2035	2	Yes	No
SP1565	SP2035	SP2035	2	Yes	yes
SP0760	SP2035	SP2035	3	Yes	No
SP1327	SP2035	SP2035	2	Yes	yes
SP0663	SP2035	SP2035	1	Yes	No
SP1910	SP2035	SP2035	2	Yes	yes
SP0448	SP0252	SP0252	2	Yes	yes
SP1327	SP1867	SP1867	1	Yes	yes
SP1910	SP1867	SP1867	1	Yes	yes
SP1060	SP1943	SP1943	3	Yes	No
SP1047	SP1943	SP1943	4	Yes	No
SP1543	SP1943	SP1943	8	Yes	No
SP0198	SP1943	SP1943	6	Yes	No
SP0882	SP1943	SP1943	6	Yes	No
SP0022	SP0022	SP0022	7	Yes	yes
SP1028	SP0048	purN	1	Yes	No
SP1818	SP0048	purN	2	Yes	No
SP0924	SP0048	purN	1	Yes	yes
SP0560	SP0048	purN	1	Yes	yes
SP1348	SP0048	purN	1	Yes	yes
SP1831	SP0048	purN	1	Yes	yes
SP1049	SP2206	yfiA	6	Yes	No
SP0487	SP2206	yfiA	6	Yes	No
SP1912	SP2206	yfiA	2	Yes	No
SP1405	SP2206	yfiA	5	Yes	No
SP1903	SP1096	SP1096	1	Yes	yes
SP0198	SP0953	SP0953	2	Yes	yes
SP1028	SP1875	scpB	1	Yes	No
SP0821	SP1875	scpB	1	Yes	No
SP2200	SP1875	scpB	4	Yes	No
SP1132	SP1875	scpB	2	Yes	No
SP0192	SP1875	scpB	3	Yes	No
SP1405	SP1875	scpB	7	Yes	No
SP0520	SP0153	SP0153	1	Yes	No
SP0409	SP0153	SP0153	1	Yes	No
SP0070	SP1847	xpt	2	Yes	No
SP1351	SP1847	xpt	2	Yes	No
SP0827	SP1847	xpt	2	Yes	yes
SP1327	SP1847	xpt	2	Yes	yes
SP1045	SP1847	xpt	2	Yes	yes
SP0748	SP1568	SP1568	3	Yes	No
SP1060	SP1568	SP1568	4	Yes	yes
SP1565	SP1568	SP1568	3	Yes	yes
SP1405	SP1568	SP1568	6	Yes	yes
SP0767	SP1568	SP1568	4	Yes	yes
SP1903	SP1568	SP1568	2	Yes	yes
SP1132	SP1320	ntpE	2	Yes	No
SP0409	SP0957	SP0957	1	Yes	yes
SP1912	SP2182	SP2182	6	Yes	No
SP1353	SP0567	SP0567	2	Yes	No
SP0244	SP0567	SP0567	4	Yes	No
SP1132	SP0567	SP0567	2	Yes	No
SP1281	SP0567	SP0567	1	Yes	No
SP0884	SP0567	SP0567	1	Yes	No
SP0649	SP0567	SP0567	2	Yes	No
SP1060	SP1471	SP1471	2	Yes	No
SP1903	SP1471	SP1471	1	Yes	No
SP0198	SP0766	sodA	3	Yes	No
SP1910	SP0493	SP0493	5	Yes	No
SP0172	SP1925	SP1925	1	Yes	yes
SP1788	SP1925	SP1925	3	Yes	No
SP0513	SP1925	SP1925	1	Yes	yes
SP1480	SP1925	SP1925	1	Yes	yes
SP0448	SP1925	SP1925	3	Yes	yes
SP0276	SP1925	SP1925	3	Yes	No
SP0703	SP1925	SP1925	5	Yes	yes
SP1924	SP1925	SP1925	6	Yes	yes
SP0560	SP1193	lacA	1	Yes	No
SP0448	SP1193	lacA	2	Yes	No
SP0276	SP1193	lacA	1	Yes	No
SP0703	SP1193	lacA	3	Yes	No
SP0629	SP1193	lacA	2	Yes	yes
SP0198	SP1193	lacA	3	Yes	yes
SP1750	SP1193	lacA	1	Yes	No
SP1405	SP1193	lacA	2	Yes	No
SP1630	SP1193	lacA	1	Yes	No
SP1476	SP1193	lacA	1	Yes	No
SP1934	SP1193	lacA	1	Yes	No
SP1678	SP1996	SP1996	3	Yes	No
SP0068	SP1996	SP1996	3	Yes	No
SP1300	SP1996	SP1996	1	Yes	No
SP0748	SP1996	SP1996	4	Yes	No
SP0816	SP1996	SP1996	5	Yes	No
SP1060	SP1996	SP1996	3	Yes	No
SP0198	SP1996	SP1996	5	Yes	No
SP0924	SP1680	SP1680	1	Yes	yes
SP0134	SP1915	SP1915	1	Yes	No
SP1543	SP1915	SP1915	1	Yes	No
SP0884	SP1915	SP1915	1	Yes	No
SP1934	SP1915	SP1915	1	Yes	No
SP0198	SP1135	SP1135	5	Yes	yes
SP0520	SP0740	SP0740	2	Yes	No
SP0022	SP1168	mutX	1	Yes	No
SP1028	SP1622	SP1622	1	Yes	No
SP0070	SP1622	SP1622	3	Yes	No
SP1678	SP1622	SP1622	3	Yes	No
SP0407	SP1622	SP1622	2	Yes	No
SP1788	SP1622	SP1622	2	Yes	No
SP0244	SP1622	SP1622	1	Yes	No
SP0487	SP1622	SP1622	1	Yes	No
SP1223	SP1622	SP1622	3	Yes	No
SP0192	SP1622	SP1622	4	Yes	No
SP1917	SP1622	SP1622	2	Yes	No
SP0882	SP1622	SP1622	4	Yes	No
SP1405	SP1622	SP1622	5	Yes	No
SP1903	SP0158	SP0158	1	Yes	yes
SP1028	SP0552	SP0552	5	Yes	yes
SP0497	SP0552	SP0552	1	Yes	No
SP1818	SP0552	SP0552	2	Yes	No
SP1949	SP0552	SP0552	2	Yes	No
SP0487	SP0552	SP0552	5	Yes	No
SP0924	SP0552	SP0552	2	Yes	No
SP0142	SP0552	SP0552	3	Yes	No
SP0560	SP0552	SP0552	3	Yes	No
SP1480	SP0552	SP0552	4	Yes	No
SP1832	SP0552	SP0552	2	Yes	yes
SP1935	SP0552	SP0552	3	Yes	yes
SP1348	SP0552	SP0552	2	Yes	No
SP1627	SP0552	SP0552	2	Yes	No
SP0520	SP1745	SP1745	1	Yes	No
SP1903	SP0794	SP0794	4	Yes	No
SP1678	SP1943	SP1943	8	Yes	No
SP0407	SP1943	SP1943	6	Yes	No
SP2200	SP1943	SP1943	6	Yes	No
SP1562	SP1943	SP1943	5	Yes	No
SP0068	SP1943	SP1943	7	Yes	No
SP1723	SP1943	SP1943	3	Yes	No
SP1300	SP1943	SP1943	4	Yes	No
SP0142	SP1943	SP1943	6	Yes	No
SP0748	SP1943	SP1943	7	Yes	No
SP0816	SP1943	SP1943	6	Yes	No
SP0520	SP1725	scrR	5	Yes	No
SP1912	SP1725	scrR	6	Yes	No
SP0629	SP1725	scrR	6	Yes	No
SP0198	SP1725	scrR	4	Yes	No
SP1903	SP1725	scrR	1	Yes	No
SP0629	SP1908	ssbB	6	Yes	No
SP0816	SP0564	SP0564	1	Yes	No
SP1060	SP0564	SP0564	1	Yes	No
SP1028	SP0727	SP0727	6	Yes	No
SP0070	SP0727	SP0727	6	Yes	No
SP1678	SP0727	SP0727	5	Yes	No
SP0821	SP0727	SP0727	7	Yes	No
SP0407	SP0727	SP0727	5	Yes	No
SP1304	SP0727	SP0727	7	Yes	No
SP1788	SP0727	SP0727	7	Yes	No
SP1351	SP0727	SP0727	6	Yes	No
SP0316	SP0727	SP0727	6	Yes	No
SP1353	SP0727	SP0727	5	Yes	No
SP0244	SP0727	SP0727	3	Yes	No
SP0497	SP0727	SP0727	1	Yes	No
SP1049	SP0727	SP0727	5	Yes	No
SP1562	SP0727	SP0727	2	Yes	No
SP1818	SP0727	SP0727	4	Yes	No
SP1949	SP0727	SP0727	3	Yes	No
SP0513	SP0727	SP0727	4	Yes	yes
SP0926	SP0727	SP0727	3	Yes	No
SP1723	SP0727	SP0727	3	Yes	No
SP0487	SP0727	SP0727	4	Yes	No
SP0924	SP0727	SP0727	5	Yes	No
SP0142	SP0727	SP0727	1	Yes	No
SP0560	SP0727	SP0727	4	Yes	No
SP1480	SP0727	SP0727	1	Yes	No
SP1223	SP0727	SP0727	3	Yes	No
SP0448	SP0727	SP0727	6	Yes	No
SP0192	SP0727	SP0727	5	Yes	No
SP0587	SP0727	SP0727	3	Yes	No
SP0276	SP0727	SP0727	4	Yes	No
SP1047	SP0727	SP0727	4	Yes	No
SP0108	SP0727	SP0727	1	Yes	No
SP0703	SP0727	SP0727	6	Yes	No
SP1281	SP0727	SP0727	2	Yes	No
SP1935	SP0727	SP0727	3	Yes	No
SP1917	SP0727	SP0727	3	Yes	No
SP0629	SP0727	SP0727	5	Yes	No
SP1933	SP0727	SP0727	2	Yes	No
SP0355	SP0727	SP0727	6	Yes	No
SP0198	SP0727	SP0727	7	Yes	No
SP1750	SP0727	SP0727	2	Yes	No
SP1405	SP0727	SP0727	5	Yes	No
SP0830	SP0727	SP0727	3	Yes	No
SP0827	SP0727	SP0727	3	Yes	No
SP1630	SP0727	SP0727	3	Yes	No
SP1924	SP0727	SP0727	4	Yes	No
SP0649	SP0727	SP0727	3	Yes	No
SP0629	SP1142	SP1142	1	Yes	yes
SP1142	SP1142	SP1142	4	Yes	yes
SP0070	SP1193	lacA	1	Yes	No
SP1678	SP1193	lacA	1	Yes	No
SP0821	SP1193	lacA	1	Yes	No
SP0407	SP1193	lacA	1	Yes	No
SP1351	SP1193	lacA	2	Yes	No
SP1562	SP1193	lacA	1	Yes	No
SP1818	SP1193	lacA	1	Yes	No
SP1949	SP1193	lacA	1	Yes	No
SP0924	SP1193	lacA	1	Yes	No
SP1903	SP2209	SP2209	1	Yes	No
SP1879	SP1125	SP1125	21	Yes	No
SP1300	SP0127	SP0127	2	Yes	yes
SP1060	SP0127	SP0127	3	Yes	yes
SP0703	SP0127	SP0127	1	Yes	yes
SP1405	SP0127	SP0127	7	Yes	yes
SP0127	SP0127	SP0127	6	Yes	yes
SP1476	SP0127	SP0127	1	Yes	yes
SP1903	SP0127	SP0127	1	Yes	yes
SP1785	SP0349	cps4D	1	Yes	No
SP1879	SP1575	SP1575	1	Yes	No
SP0068	SP1088	radC	4	Yes	yes
SP1300	SP1088	radC	5	Yes	No
SP1986	SP1088	radC	3	Yes	yes
SP1879	SP1088	radC	2	Yes	yes
SP1903	SP1088	radC	4	Yes	yes
SP0841	SP1982	SP1982	7	Yes	yes
SP0198	SP0376	SP0376	2	Yes	yes
SP0488	SP0619	SP0619	1	Yes	No
SP0619	SP0619	SP0619	5	Yes	yes
SP0488	SP0669	thyA	1	Yes	No
SP1785	SP2220	SP2220	3	Yes	No
SP0827	SP0827	SP0827	2	Yes	yes
SP1934	SP0977	tehB	1	Yes	No
SP0998	SP2128	SP2128	7	Yes	yes
SP1678	SP1946	SP1946	2	Yes	No
SP1986	SP1946	SP1946	5	Yes	No
SP1903	SP1946	SP1946	3	Yes	No
SP0355	SP0381	mvaK1	7	Yes	No
SP1903	SP0381	mvaK1	1	Yes	No
SP1300	SP0593	lrp	1	Yes	No
SP1405	SP0593	lrp	3	Yes	No
SP1903	SP0593	lrp	2	Yes	No
SP1300	SP0403	rnhC	2	Yes	No
SP0653	SP0403	rnhC	2	Yes	No
SP1743	SP0403	rnhC	4	Yes	No
SP1902	SP0403	rnhC	1	Yes	No
SP1405	SP0403	rnhC	3	Yes	No
SP2144	SP0403	rnhC	4	Yes	No
SP1903	SP0403	rnhC	2	Yes	No
SP1300	SP0590	SP0590	6	Yes	No
SP0653	SP0590	SP0590	2	Yes	No
SP1627	SP0590	SP0590	1	Yes	yes
SP1300	SP1099	SP1099	2	Yes	No
SP0653	SP1099	SP1099	7	Yes	No
SP1902	SP1099	SP1099	5	Yes	yes
SP1405	SP1099	SP1099	6	Yes	No
SP1903	SP1099	SP1099	2	Yes	No
SP0653	SP0929	rluD	3	Yes	No
SP1405	SP0929	rluD	2	Yes	No
SP1779	SP0021	SP0021	5	Yes	No
SP1300	SP1691	SP1691	1	Yes	No
SP1912	SP1691	SP1691	1	Yes	No
SP1060	SP1691	SP1691	1	Yes	No
SP1173	SP1691	SP1691	1	Yes	No
SP0127	SP1691	SP1691	4	Yes	yes
SP0134	SP2195	ctsR	2	Yes	No
SP0355	SP2195	ctsR	6	Yes	No
SP0434	SP2195	ctsR	2	Yes	yes
SP0841	SP2195	ctsR	2	Yes	yes
SP1879	SP2081	SP2081	2	Yes	No
SP0554	SP1785	SP1785	5	Yes	No
SP0198	SP1785	SP1785	4	Yes	yes
SP0198	SP1370	aroK	1	Yes	yes
SP0355	SP1050	SP1050	4	Yes	No
SP0022	SP1050	SP1050	1	Yes	No
SP1405	SP0446	ilvN	6	Yes	yes
SP0497	SP1517	greA	1	Yes	yes
SP0652	SP1517	greA	2	Yes	yes
SP0554	SP1519	SP1519	1	Yes	No
SP1779	SP1519	SP1519	3	Yes	No
SP0198	SP0967	SP0967	3	Yes	No
SP0488	SP0486	SP0486	1	Yes	No
SP0022	SP0486	SP0486	1	Yes	No
SP0127	SP0864	SP0864	3	Yes	No
SP1903	SP0864	SP0864	3	Yes	yes
SP0373	SP0767	SP0767	3	Yes	yes
SP1903	SP1651	psaD	3	Yes	No
SP0627	SP1577	apt	2	Yes	No
SP0434	SP1577	apt	4	Yes	No
SP1912	SP0783	SP0783	3	Yes	No
SP1060	SP0783	SP0783	1	Yes	No
SP0652	SP0652	SP0652	4	Yes	yes
SP0409	SP0409	SP0409	7	Yes	yes
SP1903	SP0191	SP0191	1	Yes	No
SP1879	SP2000	SP2000	1	Yes	yes
SP1562	SP1747	SP1747	5	Yes	No
SP1300	SP1747	SP1747	2	Yes	No
SP1912	SP1747	SP1747	3	Yes	No
SP1060	SP1747	SP1747	2	Yes	No
SP0703	SP1747	SP1747	6	Yes	No
SP1405	SP1747	SP1747	4	Yes	No
SP0127	SP1747	SP1747	5	Yes	No
SP1903	SP1747	SP1747	2	Yes	No
SP1069	SP1450	SP1450	2	Yes	No
SP1027	SP1450	SP1450	2	Yes	No
SP1879	SP0069	cbpI	5	Yes	yes
SP2183	SP1710	SP1710	2	Yes	No
SP0861	SP1710	SP1710	1	Yes	No
SP0782	SP1710	SP1710	2	Yes	No
SP1132	SP1710	SP1710	1	Yes	No
SP0373	SP1710	SP1710	1	Yes	No
SP1565	SP1710	SP1710	1	Yes	No
SP0652	SP1710	SP1710	1	Yes	No
SP0033	SP1710	SP1710	1	Yes	No
SP0260	SP1710	SP1710	1	Yes	No
SP1912	SP1098	SP1098	4	Yes	No
SP0663	SP1098	SP1098	4	Yes	No
SP2183	SP1979	purR	6	Yes	No
SP1902	SP1979	purR	6	Yes	No
SP0882	SP0882	SP0882	7	Yes	yes
SP1925	SP1112	SP1112	4	Yes	yes
SP0036	SP1872	SP1872	1	Yes	No
SP1410	SP1872	SP1872	2	Yes	No
SP1788	SP1565	SP1565	3	Yes	No
SP0639	SP1565	SP1565	2	Yes	yes
SP1832	SP1565	SP1565	1	Yes	yes
SP0998	SP1565	SP1565	3	Yes	No
SP1372	SP1565	SP1565	1	Yes	yes
SP0442	SP1565	SP1565	3	Yes	yes
SP1173	SP1565	SP1565	2	Yes	No
SP1779	SP1565	SP1565	4	Yes	yes
SP1565	SP1565	SP1565	4	Yes	yes
SP0760	SP1565	SP1565	2	Yes	No
SP1327	SP1565	SP1565	2	Yes	yes
SP0841	SP1565	SP1565	2	Yes	yes
SP1506	SP1160	SP1160	2	Yes	No
SP0022	SP1160	SP1160	2	Yes	No
SP1045	SP1160	SP1160	1	Yes	yes
SP0488	SP1141	SP1141	1	Yes	No
SP0022	SP1141	SP1141	2	Yes	No
SP0703	SP1911	SP1911	2	Yes	No
SP1173	SP1911	SP1911	4	Yes	No
SP0031	SP0021	SP0021	2	Yes	No
SP0198	SP0021	SP0021	4	Yes	No
SP1060	SP0547	SP0547	2	Yes	No
SP1903	SP0547	SP0547	1	Yes	No
SP0096	SP1522	SP1522	2	Yes	yes
SP0070	SP1279	nth	1	Yes	No
SP1351	SP1279	nth	1	Yes	No
SP0652	SP1279	nth	1	Yes	No
SP1045	SP1279	nth	1	Yes	No
SP1405	SP1738	gmk	1	Yes	yes
SP1138	SP1910	SP1910	5	Yes	No
SP1846	SP1910	SP1910	2	Yes	No
SP1028	SP0111	SP0111	3	Yes	No
SP0821	SP0111	SP0111	4	Yes	No
SP2200	SP0111	SP0111	4	Yes	No
SP1723	SP0111	SP0111	3	Yes	No
SP1132	SP0111	SP0111	7	Yes	No
SP0192	SP0111	SP0111	6	Yes	yes
SP1933	SP0111	SP0111	1	Yes	No
SP1405	SP0111	SP0111	4	Yes	yes
SP0487	SP2088	phoU	5	Yes	No
SP1405	SP2088	phoU	8	Yes	yes
SP0070	SP2207	SP2207	1	Yes	No
SP0652	SP2207	SP2207	1	Yes	No
SP0827	SP2207	SP2207	1	Yes	No
SP1045	SP2207	SP2207	1	Yes	No
SP1060	SP0843	deoC	2	Yes	yes
SP1565	SP0843	deoC	1	Yes	yes
SP1405	SP0843	deoC	2	Yes	No
SP1903	SP0843	deoC	2	Yes	yes
SP1132	SP0255	SP0255	3	Yes	No
SP0652	SP1655	gpmA	4	Yes	yes
SP2200	SP0722	tenA	4	Yes	No
SP0748	SP0722	tenA	2	Yes	No
SP1060	SP0722	tenA	3	Yes	No
SP1405	SP0722	tenA	3	Yes	No
SP1903	SP0722	tenA	3	Yes	No
SP1132	SP1330	nanE	1	Yes	No
SP1910	SP1653	SP1653	2	Yes	No
SP1300	SP0083	SP0083	2	Yes	No
SP0127	SP0083	SP0083	5	Yes	No
SP1903	SP0083	SP0083	4	Yes	No
SP1189	SP0083	SP0083	4	Yes	No
SP1910	SP0083	SP0083	6	Yes	yes
SP0409	SP0835	SP0835	2	Yes	No
SP0653	SP1420	nadE	1	Yes	No
SP1300	SP0574	SP0574	1	Yes	No
SP0127	SP0574	SP0574	3	Yes	No
SP1189	SP0574	SP0574	2	Yes	No
SP1910	SP0574	SP0574	3	Yes	No
SP0772	SP0148	SP0148	1	Yes	No
SP1132	SP1557	SP1557	2	Yes	No
SP0487	SP1266	SP1266	5	Yes	No
SP1223	SP1266	SP1266	5	Yes	No
SP0653	SP1266	SP1266	5	Yes	No
SP1902	SP1266	SP1266	4	Yes	No
SP1405	SP1266	SP1266	6	Yes	No
SP0520	SP1084	map	2	Yes	No
SP0703	SP1084	map	5	Yes	yes
SP1543	SP1084	map	1	Yes	No
SP1353	SP1115	SP1115	4	Yes	No
SP0198	SP1115	SP1115	5	Yes	No
SP0036	SP1491	SP1491	1	Yes	No
SP0198	SP1491	SP1491	5	Yes	No
SP0409	SP0938	SP0938	2	Yes	yes
SP1903	SP0938	SP0938	3	Yes	yes
SP0487	SP1360	thrB	2	Yes	No
SP0653	SP1360	thrB	2	Yes	No
SP1902	SP1360	thrB	4	Yes	No
SP1405	SP1360	thrB	3	Yes	No
SP0127	SP0105	sdhA	4	Yes	No
SP1903	SP0105	sdhA	3	Yes	yes
SP1189	SP0105	sdhA	2	Yes	No
SP0036	SP1689	SP1689	1	Yes	No
SP0772	SP1400	SP1400	2	Yes	No
SP0409	SP1675	SP1675	1	Yes	yes
SP0653	SP1045	SP1045	1	Yes	yes
SP1069	SP1045	SP1045	2	Yes	No
SP1405	SP1045	SP1045	1	Yes	No
SP1132	SP0927	SP0927	2	Yes	No
SP0653	SP0839	coaA	2	Yes	No
SP1069	SP0839	coaA	1	Yes	No
SP1405	SP0839	coaA	2	Yes	No
SP1189	SP2210	cysM	1	Yes	No
SP0198	SP1887	amiF	1	Yes	No
SP0409	SP1191	lacC	2	Yes	yes
SP0653	SP2127	SP2127	1	Yes	No
SP1189	SP2113	SP2113	1	Yes	No
SP1132	SP1534	ppaC	1	Yes	No
SP0036	SP1754	SP1754	2	Yes	No
SP0653	SP2189	SP2189	1	Yes	No
SP2183	SP1095	prsA-2	2	Yes	No
SP0653	SP1095	prsA-2	5	Yes	No
SP1630	SP1095	prsA-2	5	Yes	No
SP2183	SP1563	SP1563	2	Yes	No
SP0653	SP1563	SP1563	3	Yes	No
SP2183	SP0419	fabK	2	Yes	No
SP0653	SP0419	fabK	2	Yes	No
SP0488	SP0419	fabK	1	Yes	No
SP0699	SP0676	SP0676	1	Yes	yes
SP1405	SP0027	prsA-1	3	Yes	No
SP0652	SP0027	prsA-1	1	Yes	No
SP2183	SP1164	SP1164	6	Yes	yes
SP0653	SP1164	SP1164	1	Yes	No
SP1405	SP1164	SP1164	1	Yes	No
SP0652	SP1164	SP1164	2	Yes	No
SP1300	SP2112	malR	1	Yes	No
SP1300	SP2040	SP2040	2	Yes	No
SP0748	SP2040	SP2040	3	Yes	No
SP0653	SP2040	SP2040	2	Yes	No
SP1917	SP2040	SP2040	2	Yes	No
SP0434	SP2040	SP2040	4	Yes	yes
SP1405	SP2040	SP2040	5	Yes	No
SP0652	SP2040	SP2040	3	Yes	No
SP0070	SP0247	SP0247	2	Yes	No
SP0821	SP0247	SP0247	3	Yes	No
SP0407	SP0247	SP0247	2	Yes	No
SP1351	SP0247	SP0247	2	Yes	No
SP0316	SP0247	SP0247	2	Yes	No
SP0244	SP0247	SP0247	3	Yes	No
SP1723	SP0247	SP0247	1	Yes	No
SP0487	SP0247	SP0247	2	Yes	No
SP0748	SP0247	SP0247	5	Yes	No
SP0031	SP0247	SP0247	2	Yes	No
SP0108	SP0247	SP0247	1	Yes	No
SP1831	SP0247	SP0247	1	Yes	No
SP0760	SP0247	SP0247	2	Yes	No
SP1630	SP0247	SP0247	2	Yes	yes
SP0649	SP0247	SP0247	2	Yes	No
SP0821	SP1695	SP1695	1	Yes	No
SP1351	SP1695	SP1695	1	Yes	No
SP0070	SP1249	guaC	7	Yes	yes
SP0821	SP1249	guaC	1	Yes	yes
SP0172	SP1249	guaC	8	Yes	yes
SP1351	SP1249	guaC	6	Yes	yes
SP0316	SP1249	guaC	1	Yes	yes
SP1480	SP1249	guaC	4	Yes	yes
SP0031	SP1249	guaC	4	Yes	yes
SP0108	SP1249	guaC	1	Yes	yes
SP1173	SP1249	guaC	3	Yes	yes
SP2081	SP1249	guaC	8	Yes	yes
SP1831	SP1249	guaC	5	Yes	yes
SP0760	SP1249	guaC	7	Yes	No
SP1630	SP1249	guaC	1	Yes	yes
SP0490	SP1249	guaC	5	Yes	yes
SP1879	SP1249	guaC	4	Yes	yes
SP0649	SP1249	guaC	1	Yes	No
SP2183	SP0037	plsX	4	Yes	No
SP2183	SP1815	trpD	2	Yes	yes
SP0653	SP1815	trpD	1	Yes	yes
SP1300	SP0259	ruvB	3	Yes	No
SP0748	SP0259	ruvB	7	Yes	No
SP0653	SP0259	ruvB	7	Yes	No
SP1917	SP0259	ruvB	7	Yes	No
SP0434	SP0259	ruvB	3	Yes	No
SP1405	SP0259	ruvB	7	Yes	No
SP0767	SP0259	ruvB	6	Yes	No
SP0652	SP0259	ruvB	7	Yes	No
