# Supplementary material for: The Protein Interactome of Streptococcus pneumoniae and Bacterial Meta-interactomes Improve Function Predictions
Source: mSystems. 2017 Jun 6;2(3):e00019-17. doi: 10.1128/mSystems.00019-17 (PMC5513735; doi:10.1128/mSystems.00019-17)
Supplement: TABLE S3 [file sys003172108st3.xlsx]

## Sheet: S Table 3
Suppl. Table 3: All PPIs found by both the Gal4 and LexA screens; reciprocal hits are PPIs that are found when bait clones are used as preys and vice versa. MF = PPIs from microfluidics (Meier et al. 2013, PNAS 110:477)
Screen	reciprocal	bait	prey	description bait	description prey
Gal4		SP0002	SP0937	DNA polymerase III; beta subunit (dnaN)	conserved hypothetical protein
Gal4		SP0004	SP1881	GTP-binding protein	glutamate racemase (murI)
Gal4		SP0018	SP1073	hypothetical protein	RNA polymerase sigma-70 factor (rpoD)
Gal4		SP0026	SP1606	hypothetical protein	glycosyl transferase; family 2
Gal4		SP0027	SP0027	ribose-phosphate pyrophosphokinase (prsA-1)	ribose-phosphate pyrophosphokinase (prsA-1)
Gal4		SP0029	SP0576	hypothetical protein	transcription antiterminator Lict (licT)
Gal4		SP0030	SP0030	competence-induced protein Ccs16 (ccs16)	competence-induced protein Ccs16 (ccs16)
Gal4		SP0030	SP0937	competence-induced protein Ccs16 (ccs16)	conserved hypothetical protein
Gal4		SP0030	SP0795	competence-induced protein Ccs16 (ccs16)	PEP-utilizing enzymes family protein
Gal4		SP0035	SP1552	aromatic amino acid aminotransferase (araT)	cation efflux family protein
Gal4		SP0035	SP1606	aromatic amino acid aminotransferase (araT)	glycosyl transferase; family 2
Gal4		SP0035	SP1672	aromatic amino acid aminotransferase (araT)	recombination protein RecR (recR)
Gal4		SP0036	SP1452	conserved hypothetical protein	hypothetical protein
Gal4		SP0036	SP1987	conserved hypothetical protein	ABC transporter; ATP-binding protein
Gal4		SP0036	SP0125	conserved hypothetical protein	hypothetical protein
Gal4		SP0036	SP0104	conserved hypothetical protein	hydrolase; haloacid dehalogenase-like family
Gal4		SP0036	SP1770	conserved hypothetical protein	glycosyl transferase; family 8
Gal4		SP0036	SP1612	conserved hypothetical protein	conserved domain protein
Gal4		SP0036	SP1949	conserved hypothetical protein	hypothetical protein
Gal4		SP0036	SP0008	conserved hypothetical protein	hypothetical protein
Gal4		SP0036	SP1584	conserved hypothetical protein	transcriptional regulator; putative
Gal4		SP0036	SP1102	conserved hypothetical protein	conserved hypothetical protein TIGR00103
Gal4		SP0036	SP1256	conserved hypothetical protein	conserved hypothetical protein
Gal4		SP0036	SP0564	conserved hypothetical protein	hypothetical protein
Gal4		SP0036	SP0866	conserved hypothetical protein	hypothetical protein
Gal4		SP0036	SP0484	conserved hypothetical protein	conserved hypothetical protein
Gal4		SP0036	SP1477	conserved hypothetical protein	hypothetical protein
Gal4		SP0036	SP0126	conserved hypothetical protein	hypothetical protein
Gal4		SP0036	SP0217	conserved hypothetical protein	ribosomal protein L29 (rpmC)
Gal4		SP0036	SP0891	conserved hypothetical protein	type I restriction-modification system; S subunit; putative
Gal4		SP0036	SP1924	conserved hypothetical protein	hypothetical protein
Gal4		SP0036	SP1401	conserved hypothetical protein	hypothetical protein
Gal4		SP0036	SP1766	conserved hypothetical protein	glycosyl transferase; family 8
Gal4		SP0036	SP0846	conserved hypothetical protein	sugar ABC transporter; ATP-binding protein
Gal4		SP0036	SP0030	conserved hypothetical protein	competence-induced protein Ccs16 (ccs16)
Gal4		SP0036	SP0655	conserved hypothetical protein	sodium/hydrogen exchanger family protein
Gal4		SP0036	SP0983	conserved hypothetical protein	IS630-Spn1; transposase Orf2; degenerate
Gal4		SP0036	SP0422	conserved hypothetical protein	3-oxoacyl-(acyl-carrier-protein) synthase II (fabF)
Gal4		SP0036	SP0347	conserved hypothetical protein	capsular polysaccharide biosynthesis protein Cps4B (cps4B)
Gal4		SP0036	SP0029	conserved hypothetical protein	hypothetical protein
Gal4		SP0036	SP1333	conserved hypothetical protein	hypothetical protein
Gal4		SP0036	SP1552	conserved hypothetical protein	cation efflux family protein
Gal4		SP0036	SP1125	conserved hypothetical protein	phosphoserine phosphatase SerB; degenerate
Gal4		SP0036	SP0798	conserved hypothetical protein	DNA-binding response regulator CiaR (ciaR)
Gal4		SP0036	SP2027	conserved hypothetical protein	conserved hypothetical protein
Gal4		SP0036	SP1206	conserved hypothetical protein	exodeoxyribonuclease VII; small subunit (xseB)
Gal4		SP0036	SP0523	conserved hypothetical protein	ABC transporter; permease protein; putative
Gal4		SP0036	SP2117	conserved hypothetical protein	hypothetical protein
Gal4		SP0036	SP1731	conserved hypothetical protein	conserved hypothetical protein
Gal4		SP0036	SP2167	conserved hypothetical protein	L-fuculose kinase fucK; putative
Gal4		SP0036	SP0472	conserved hypothetical protein	hypothetical protein
Gal4		SP0036	SP1574	conserved hypothetical protein	triosephosphate isomerase (tpi)
Gal4		SP0036	SP1437	conserved hypothetical protein	conserved domain protein
Gal4		SP0036	SP1952	conserved hypothetical protein	hypothetical protein
Gal4		SP0036	SP2013	conserved hypothetical protein	conserved hypothetical protein
Gal4		SP0036	SP1543	conserved hypothetical protein	conserved hypothetical protein; authentic point mutation
Gal4		SP0036	SP0216	conserved hypothetical protein	ribosomal protein L16 (rplP)
Gal4		SP0036	SP0296	conserved hypothetical protein	hypothetical protein
Gal4		SP0036	SP0078	conserved hypothetical protein	potassium uptake protein; Trk family
Gal4		SP0036	SP0207	conserved hypothetical protein	conserved domain protein
Gal4		SP0036	SP1851	conserved hypothetical protein	conserved hypothetical protein
Gal4		SP0036	SP2024	conserved hypothetical protein	PTS system; IIA component
Gal4		SP0036	SP2168	conserved hypothetical protein	fucose operon repressor; putative
Gal4		SP0036	SP1409	conserved hypothetical protein	oxygen-independent coproporphyrinogen III oxidase; putative
Gal4		SP0036	SP2004	conserved hypothetical protein	hypothetical protein
Gal4		SP0064	SP1887	PTS system; IIA component	oligopeptide ABC transporter; ATP-binding protein AmiF (amiF)
Gal4		SP0064	SP0064	PTS system; IIA component	PTS system; IIA component
Gal4		SP0064	SP0792	PTS system; IIA component	hypothetical protein
Gal4		SP0064	SP1186	PTS system; IIA component	PTS system; lactose-specific IIA component (lacF-2)
Gal4		SP0064	SP1242	PTS system; IIA component	amino acid ABC transporter; ATP-binding protein
Gal4		SP0064	SP2063	PTS system; IIA component	LysM domain protein
Gal4		SP0064	SP1913	PTS system; IIA component	cspC-related protein; authentic point mutation
Gal4		SP0064	SP0249	PTS system; IIA component	PTS system; IIB component
Gal4		SP0064	SP1602	PTS system; IIA component	phnA protein (phnA)
Gal4		SP0064	SP0296	PTS system; IIA component	hypothetical protein
Gal4		SP0064	SP1496	PTS system; IIA component	transposase; IS630-Spn1 related; Orf2
Gal4		SP0064	SP2055	PTS system; IIA component	alcohol dehydrogenase; zinc-containing
Gal4		SP0064	SP1182	PTS system; IIA component	lactose phosphotransferase system repressor (lacR-2)
Gal4		SP0064	SP0755	PTS system; IIA component	peptide chain release factor 2; authentic frameshift (prfB)
Gal4		SP0064	SP2226	PTS system; IIA component	conserved hypothetical protein
Gal4		SP0064	SP1517	PTS system; IIA component	transcription elongation factor GreA (greA)
Gal4		SP0064	SP0311	PTS system; IIA component	hypothetical protein
Gal4		SP0064	SP1794	PTS system; IIA component	hypothetical protein
Gal4		SP0064	SP0429	PTS system; IIA component	hypothetical protein
Gal4		SP0064	SP0513	PTS system; IIA component	hypothetical protein
Gal4		SP0064	SP0080	PTS system; IIA component	hypothetical protein
Gal4		SP0064	SP1908	PTS system; IIA component	single-strand DNA-binding protein (ssbB)
Gal4		SP0064	SP0420	PTS system; IIA component	malonyl CoA-acyl carrier protein transacylase (fabD)
Gal4		SP0064	SP1925	PTS system; IIA component	hypothetical protein
Gal4		SP0064	SP1195	PTS system; IIA component	IS1381; transposase OrfB
Gal4		SP0064	SP1938	PTS system; IIA component	hypothetical protein
Gal4		SP0064	SP0034	PTS system; IIA component	membrane protein
Gal4		SP0075	SP1797	phosphorylase; Pnp/Udp family	ABC transporter; permease protein
Gal4		SP0075	SP2090	phosphorylase; Pnp/Udp family	transcriptional regulator
Gal4		SP0075	SP1601	phosphorylase; Pnp/Udp family	conserved hypothetical protein
Gal4		SP0075	SP1256	phosphorylase; Pnp/Udp family	conserved hypothetical protein
Gal4		SP0075	SP1333	phosphorylase; Pnp/Udp family	hypothetical protein
Gal4		SP0075	SP1428	phosphorylase; Pnp/Udp family	conserved hypothetical protein
Gal4		SP0098	SP0099	hypothetical protein	hypothetical protein
Gal4		SP0099	SP1938	hypothetical protein	hypothetical protein
Gal4		SP0101	SP1606	transporter; putative	glycosyl transferase; family 2
Gal4		SP0101	SP1731	transporter; putative	conserved hypothetical protein
Gal4		SP0105	SP0106	L-serine dehydratase; iron-sulfur-dependent; alpha subunit (sdhA)	L-serine dehydratase; iron-sulfur-dependent; beta subunit (sdhB)
Gal4		SP0121	SP0613	metallo-beta-lactamase superfamily protein	metallo-beta-lactamase superfamily protein
Gal4		SP0128	SP0128	ribosomal-protein-alanine acetyltransferase; putative	ribosomal-protein-alanine acetyltransferase; putative
Gal4		SP0128	SP0139	ribosomal-protein-alanine acetyltransferase; putative	conserved domain protein
Gal4		SP0128	SP1163	ribosomal-protein-alanine acetyltransferase; putative	acetoin dehydrogenase; E1 component; beta subunit; putative
Gal4		SP0128	SP1146	ribosomal-protein-alanine acetyltransferase; putative	hypothetical protein
Gal4		SP0128	SP2068	ribosomal-protein-alanine acetyltransferase; putative	cytidine/deoxycytidylate deaminase family protein
Gal4		SP0128	SP1494	ribosomal-protein-alanine acetyltransferase; putative	hypothetical protein
Gal4		SP0128	SP1604	ribosomal-protein-alanine acetyltransferase; putative	hypothetical protein
Gal4		SP0128	SP0554	ribosomal-protein-alanine acetyltransferase; putative	conserved hypothetical protein
Gal4		SP0128	SP0937	ribosomal-protein-alanine acetyltransferase; putative	conserved hypothetical protein
Gal4		SP0128	SP1764	ribosomal-protein-alanine acetyltransferase; putative	glycosyl transferase; family 2
Gal4		SP0128	SP1703	ribosomal-protein-alanine acetyltransferase; putative	conserved domain protein
Gal4		SP0128	SP0958	ribosomal-protein-alanine acetyltransferase; putative	hypothetical protein
Gal4		SP0128	SP1714	ribosomal-protein-alanine acetyltransferase; putative	transcriptional regulator; GntR family
Gal4		SP0128	SP0497	ribosomal-protein-alanine acetyltransferase; putative	hypothetical protein
Gal4		SP0128	SP1499	ribosomal-protein-alanine acetyltransferase; putative	bacterocin transport accessory protein (bta)
Gal4		SP0128	SP1913	ribosomal-protein-alanine acetyltransferase; putative	cspC-related protein; authentic point mutation
Gal4		SP0128	SP0853	ribosomal-protein-alanine acetyltransferase; putative	hypothetical protein
Gal4		SP0128	SP1514	ribosomal-protein-alanine acetyltransferase; putative	ATP synthase F0; C subunit (atpE)
Gal4		SP0128	SP2019	ribosomal-protein-alanine acetyltransferase; putative	ABC transporter; ATP-binding protein; truncation
Gal4		SP0128	SP0249	ribosomal-protein-alanine acetyltransferase; putative	PTS system; IIB component
Gal4		SP0128	SP1477	ribosomal-protein-alanine acetyltransferase; putative	hypothetical protein
Gal4		SP0128	SP0538	ribosomal-protein-alanine acetyltransferase; putative	IS1381; transposase OrfB
Gal4		SP0128	SP1614	ribosomal-protein-alanine acetyltransferase; putative	IS3-Spn1; hypothetical protein; degenerate
Gal4		SP0128	SP0334	ribosomal-protein-alanine acetyltransferase; putative	yllC protein (yllC)
Gal4		SP0128	SP0795	ribosomal-protein-alanine acetyltransferase; putative	PEP-utilizing enzymes family protein
Gal4		SP0128	SP1355	ribosomal-protein-alanine acetyltransferase; putative	ribosomal protein L10 (rplJ)
Gal4		SP0128	SP0809	ribosomal-protein-alanine acetyltransferase; putative	hypothetical protein
Gal4		SP0128	SP1603	ribosomal-protein-alanine acetyltransferase; putative	cytidylate kinase (cmk)
Gal4		SP0128	SP1938	ribosomal-protein-alanine acetyltransferase; putative	hypothetical protein
Gal4		SP0128	SP1248	ribosomal-protein-alanine acetyltransferase; putative	ribonuclease III (rnc)
Gal4		SP0128	SP1735	ribosomal-protein-alanine acetyltransferase; putative	methionyl-tRNA formyltransferase (fmt)
Gal4		SP0128	SP0191	ribosomal-protein-alanine acetyltransferase; putative	hypothetical protein
Gal4		SP0128	SP2000	ribosomal-protein-alanine acetyltransferase; putative	DNA-binding response regulator
Gal4		SP0128	SP0712	ribosomal-protein-alanine acetyltransferase; putative	lactate oxidase; truncation (lctO-1)
Gal4		SP0128	SP0707	ribosomal-protein-alanine acetyltransferase; putative	ABC transporter; ATP-binding protein
Gal4		SP0128	SP1975	ribosomal-protein-alanine acetyltransferase; putative	SpoIIIJ family protein
Gal4		SP0128	SP0678	ribosomal-protein-alanine acetyltransferase; putative	conserved hypothetical protein
Gal4		SP0132	SP2168	IS630-Spn1; transposase Orf1; degenerate	fucose operon repressor; putative
Gal4		SP0154	SP1705	hypothetical protein	hypothetical protein
Gal4		SP0154	SP0404	hypothetical protein	hypothetical protein
Gal4		SP0154	SP1606	hypothetical protein	glycosyl transferase; family 2
Gal4		SP0154	SP0080	hypothetical protein	hypothetical protein
Gal4		SP0154	SP0554	hypothetical protein	conserved hypothetical protein
Gal4		SP0166	SP2001	pyridoxal-dependent decarboxylase; Orn/Lys/Arg family	sensor histidine kinase; putative
Gal4		SP0166	SP0557	pyridoxal-dependent decarboxylase; Orn/Lys/Arg family	ribosome-binding factor A (rbfA)
Gal4		SP0166	SP1166	pyridoxal-dependent decarboxylase; Orn/Lys/Arg family	MATE efflux family protein
Gal4		SP0175	SP0175	riboflavin synthase; beta subunit (ribH)	riboflavin synthase; beta subunit (ribH)
Gal4		SP0175	SP1832	riboflavin synthase; beta subunit (ribH)	hypothetical protein
Gal4		SP0180	SP2027	DNA-3-methyladenine glycosylase I (tag)	conserved hypothetical protein
Gal4		SP0180	SP1913	DNA-3-methyladenine glycosylase I (tag)	cspC-related protein; authentic point mutation
Gal4		SP0180	SP0324	DNA-3-methyladenine glycosylase I (tag)	PTS system; IIC component
Gal4		SP0180	SP1012	DNA-3-methyladenine glycosylase I (tag)	conserved hypothetical protein
Gal4		SP0180	SP1617	DNA-3-methyladenine glycosylase I (tag)	PTS system; IIC component
Gal4		SP0180	SP0792	DNA-3-methyladenine glycosylase I (tag)	hypothetical protein
Gal4		SP0192	SP1682	conserved hypothetical protein	sugar ABC transporter; permease protein
Gal4		SP0192	SP1231	conserved hypothetical protein	flavoprotein
Gal4		SP0192	SP0971	conserved hypothetical protein	kinase; putative
Gal4		SP0192	SP0546	conserved hypothetical protein	BlpZ protein; fusion (blpZ)
Gal4		SP0192	SP1908	conserved hypothetical protein	single-strand DNA-binding protein (ssbB)
Gal4		SP0192	SP0523	conserved hypothetical protein	ABC transporter; permease protein; putative
Gal4		SP0192	SP1603	conserved hypothetical protein	cytidylate kinase (cmk)
Gal4		SP0192	SP1543	conserved hypothetical protein	conserved hypothetical protein; authentic point mutation
Gal4		SP0192	SP0139	conserved hypothetical protein	conserved domain protein
Gal4		SP0192	SP0584	conserved hypothetical protein	transcriptional regulator; putative
Gal4		SP0192	SP0755	conserved hypothetical protein	peptide chain release factor 2; authentic frameshift (prfB)
Gal4		SP0192	SP0749	conserved hypothetical protein	branched-chain amino acid ABC transporter; amino acid-binding protein (livJ)
Gal4		SP0192	SP1924	conserved hypothetical protein	hypothetical protein
Gal4		SP0192	SP1650	conserved hypothetical protein	manganese ABC transporter; manganese-binding adhesion liprotein (psaA)
Gal4		SP0192	SP1149	conserved hypothetical protein	IS630-Spn1; transposase Orf1
Gal4		SP0192	SP1511	conserved hypothetical protein	ATP synthase F1; delta subunit (atpH)
Gal4		SP0192	SP0031	conserved hypothetical protein	hypothetical protein
Gal4		SP0192	SP1657	conserved hypothetical protein	hypothetical protein
Gal4		SP0192	SP1535	conserved hypothetical protein	conserved hypothetical protein
Gal4		SP0192	SP1938	conserved hypothetical protein	hypothetical protein
Gal4		SP0192	SP0798	conserved hypothetical protein	DNA-binding response regulator CiaR (ciaR)
Gal4		SP0192	SP1208	conserved hypothetical protein	uridine kinase (udk)
Gal4		SP0192	SP1453	conserved hypothetical protein	conserved domain protein
Gal4		SP0192	SP1350	conserved hypothetical protein	conserved domain protein
Gal4		SP0192	SP0248	conserved hypothetical protein	PTS system; IIA component
Gal4 MF		SP0194	SP0194	conserved hypothetical protein	conserved hypothetical protein
Gal4		SP0194	SP0443	conserved hypothetical protein	conserved hypothetical protein
Gal4		SP0211	SP0211	ribosomal protein L23 (rplW)	ribosomal protein L23 (rplW)
Gal4	yes	SP0213	SP0778	ribosomal protein S19 (rpsS)	16S rRNA processing protein RimM (rimM)
Gal4		SP0218	SP0259	ribosomal protein S17 (rpsQ)	Holliday junction DNA helicase RuvB (ruvB)
Gal4		SP0225	SP0259	ribosomal protein L6 (rplF)	Holliday junction DNA helicase RuvB (ruvB)
Gal4		SP0225	SP0324	ribosomal protein L6 (rplF)	PTS system; IIC component
Gal4		SP0240	SP0240	phosphoglycerate mutase family protein	phosphoglycerate mutase family protein
Gal4		SP0240	SP0213	phosphoglycerate mutase family protein	ribosomal protein S19 (rpsS)
Gal4		SP0240	SP2168	phosphoglycerate mutase family protein	fucose operon repressor; putative
Gal4		SP0242	SP1657	ABC transporter; ATP-binding protein	hypothetical protein
Gal4		SP0249	SP0920	PTS system; IIB component	carboxynorspermidine decarboxylase (nspC)
Gal4		SP0255	SP0255	acetyltransferase; GNAT family	acetyltransferase; GNAT family
Gal4		SP0259	SP0707	Holliday junction DNA helicase RuvB (ruvB)	ABC transporter; ATP-binding protein
Gal4		SP0259	SP0259	Holliday junction DNA helicase RuvB (ruvB)	Holliday junction DNA helicase RuvB (ruvB)
Gal4		SP0262	SP2132	phosphatidate cytidylyltransferase	conserved hypothetical protein
Gal4		SP0262	SP1606	phosphatidate cytidylyltransferase	glycosyl transferase; family 2
Gal4		SP0267	SP1240	oxidoreductase; putative	conserved hypothetical protein
Gal4		SP0267	SP2012	oxidoreductase; putative	glyceraldehyde 3-phosphate dehydrogenase (gap)
Gal4		SP0267	SP1887	oxidoreductase; putative	oligopeptide ABC transporter; ATP-binding protein AmiF (amiF)
Gal4		SP0267	SP1601	oxidoreductase; putative	conserved hypothetical protein
Gal4		SP0275	SP0221	conserved hypothetical protein	ribosomal protein L5 (rplE)
Gal4		SP0275	SP2004	conserved hypothetical protein	hypothetical protein
Gal4		SP0275	SP1125	conserved hypothetical protein	phosphoserine phosphatase SerB; degenerate
Gal4		SP0275	SP2090	conserved hypothetical protein	transcriptional regulator
Gal4		SP0275	SP1807	conserved hypothetical protein	acetyltransferase; GNAT family
Gal4		SP0275	SP2035	conserved hypothetical protein	hexulose-6-phosphate synthase; putative
Gal4		SP0275	SP1756	conserved hypothetical protein	conserved domain protein
Gal4		SP0275	SP1797	conserved hypothetical protein	ABC transporter; permease protein
Gal4		SP0275	SP1158	conserved hypothetical protein	hypothetical protein
Gal4		SP0275	SP1638	conserved hypothetical protein	iron-dependent transcriptional regulator
Gal4		SP0275	SP1281	conserved hypothetical protein	hypothetical protein
Gal4		SP0275	SP2102	conserved hypothetical protein	hypothetical protein
Gal4		SP0275	SP0276	conserved hypothetical protein	conserved hypothetical protein
Gal4		SP0275	SP1703	conserved hypothetical protein	conserved domain protein
Gal4		SP0275	SP0937	conserved hypothetical protein	conserved hypothetical protein
Gal4		SP0286	SP0867	Cof family protein	ABC transporter; ATP-binding protein
Gal4		SP0321	SP0321	PTS system; IIA component	PTS system; IIA component
Gal4		SP0332	SP1731	hypothetical protein	conserved hypothetical protein
Gal4		SP0332	SP1982	hypothetical protein	conserved hypothetical protein
Gal4		SP0332	SP1606	hypothetical protein	glycosyl transferase; family 2
Gal4		SP0332	SP1436	hypothetical protein	hypothetical protein
Gal4		SP0360	SP0360	UDP-N-acetylglucosamine 2-epimerase (cps4L)	UDP-N-acetylglucosamine 2-epimerase (cps4L)
Gal4		SP0371	SP1730	conserved hypothetical protein	hypothetical protein
Gal4		SP0371	SP0025	conserved hypothetical protein	hypothetical protein
Gal4		SP0371	SP1982	conserved hypothetical protein	conserved hypothetical protein
Gal4		SP0385	SP0027	conserved hypothetical protein	ribose-phosphate pyrophosphokinase (prsA-1)
Gal4		SP0385	SP1436	conserved hypothetical protein	hypothetical protein
Gal4		SP0385	SP1552	conserved hypothetical protein	cation efflux family protein
Gal4		SP0392	SP1313	IS3-Spn1; transposase; degenerate	IS66 family element; Orf2; interruption
Gal4		SP0404	SP0404	hypothetical protein	hypothetical protein
Gal4		SP0404	SP1514	hypothetical protein	ATP synthase F0; C subunit (atpE)
Gal4		SP0427	SP0427	acetyl-CoA carboxylase; carboxyl transferase; alpha subunit (accA)	acetyl-CoA carboxylase; carboxyl transferase; alpha subunit (accA)
Gal4		SP0433	SP0433	N utilization substance protein B (nusB)	N utilization substance protein B (nusB)
Gal4		SP0433	SP1764	N utilization substance protein B (nusB)	glycosyl transferase; family 2
Gal4		SP0434	SP0654	conserved hypothetical protein	hypothetical protein
Gal4		SP0434	SP0821	conserved hypothetical protein	hypothetical protein
Gal4		SP0434	SP1142	conserved hypothetical protein	hypothetical protein
Gal4		SP0434	SP0216	conserved hypothetical protein	ribosomal protein L16 (rplP)
Gal4		SP0434	SP1987	conserved hypothetical protein	ABC transporter; ATP-binding protein
Gal4		SP0434	SP0434	conserved hypothetical protein	conserved hypothetical protein
Gal4		SP0437	SP1938	glutamyl-tRNA(Gln) amidotransferase; A subunit (gatA)	hypothetical protein
Gal4		SP0437	SP1146	glutamyl-tRNA(Gln) amidotransferase; A subunit (gatA)	hypothetical protein
Gal4 MF		SP0437	SP0438	glutamyl-tRNA(Gln) amidotransferase; A subunit (gatA)	glutamyl-tRNA(Gln) amidotransferase; C subunit (gatC)
Gal4		SP0437	SP2168	glutamyl-tRNA(Gln) amidotransferase; A subunit (gatA)	fucose operon repressor; putative
Gal4		SP0442	SP2004	conserved hypothetical protein	hypothetical protein
Gal4		SP0443	SP1807	conserved hypothetical protein	acetyltransferase; GNAT family
Gal4		SP0446	SP0446	acetolactate synthase; small subunit (ilvN)	acetolactate synthase; small subunit (ilvN)
Gal4		SP0476	SP2209	PTS system; lactose-specific IIA component (lacF-1)	conserved hypothetical protein
Gal4		SP0476	SP1336	PTS system; lactose-specific IIA component (lacF-1)	type II DNA modification methyltransferase Spn5252IP (spn5252IMP)
Gal4		SP0476	SP1515	PTS system; lactose-specific IIA component (lacF-1)	IS1239; transposase; putative; degenerate
Gal4		SP0476	SP1452	PTS system; lactose-specific IIA component (lacF-1)	hypothetical protein
Gal4		SP0476	SP0139	PTS system; lactose-specific IIA component (lacF-1)	conserved domain protein
Gal4		SP0476	SP0248	PTS system; lactose-specific IIA component (lacF-1)	PTS system; IIA component
Gal4		SP0476	SP1901	PTS system; lactose-specific IIA component (lacF-1)	RNA methyltransferase; TrmA family
Gal4		SP0476	SP1887	PTS system; lactose-specific IIA component (lacF-1)	oligopeptide ABC transporter; ATP-binding protein AmiF (amiF)
Gal4		SP0476	SP1417	PTS system; lactose-specific IIA component (lacF-1)	pspC protein; degenerate
Gal4		SP0476	SP1601	PTS system; lactose-specific IIA component (lacF-1)	conserved hypothetical protein
Gal4		SP0493	SP2234	DNA-directed RNA polymerase; delta subunit; putative	transcriptional regulator; TetR family
Gal4		SP0493	SP0493	DNA-directed RNA polymerase; delta subunit; putative	DNA-directed RNA polymerase; delta subunit; putative
Gal4		SP0507	SP1682	type I restriction-modification system; S subunit; putative	sugar ABC transporter; permease protein
Gal4		SP0507	SP0324	type I restriction-modification system; S subunit; putative	PTS system; IIC component
Gal4		SP0507	SP1327	type I restriction-modification system; S subunit; putative	conserved hypothetical protein
Gal4		SP0507	SP0847	type I restriction-modification system; S subunit; putative	sugar ABC transporter; permease protein; putative
Gal4		SP0507	SP2019	type I restriction-modification system; S subunit; putative	ABC transporter; ATP-binding protein; truncation
Gal4		SP0507	SP0433	type I restriction-modification system; S subunit; putative	N utilization substance protein B (nusB)
Gal4		SP0507	SP1046	type I restriction-modification system; S subunit; putative	alpha amylase family protein; authentic point mutation
Gal4		SP0507	SP2110	type I restriction-modification system; S subunit; putative	maltodextrin ABC transporter; permease protein (malD)
Gal4		SP0507	SP1678	type I restriction-modification system; S subunit; putative	hypothetical protein
Gal4		SP0507	SP0769	type I restriction-modification system; S subunit; putative	VanZF-related protein
Gal4		SP0507	SP2041	type I restriction-modification system; S subunit; putative	SpoIIIJ family protein
Gal4		SP0507	SP1952	type I restriction-modification system; S subunit; putative	hypothetical protein
Gal4		SP0507	SP1980	type I restriction-modification system; S subunit; putative	cmp-binding-factor 1 (cbf1)
Gal4		SP0507	SP0873	type I restriction-modification system; S subunit; putative	membrane protein
Gal4		SP0507	SP1116	type I restriction-modification system; S subunit; putative	transporter; putative
Gal4		SP0507	SP1299	type I restriction-modification system; S subunit; putative	ribosomal protein L31 (rpmE)
Gal4		SP0507	SP1190	type I restriction-modification system; S subunit; putative	tagatose 1;6-diphosphate aldolase (lacD)
Gal4		SP0507	SP1166	type I restriction-modification system; S subunit; putative	MATE efflux family protein
Gal4		SP0507	SP1982	type I restriction-modification system; S subunit; putative	conserved hypothetical protein
Gal4		SP0507	SP0139	type I restriction-modification system; S subunit; putative	conserved domain protein
Gal4		SP0519	SP0025	dnaJ protein (dnaJ)	hypothetical protein
Gal4		SP0519	SP2130	dnaJ protein (dnaJ)	PTS system; IIB component; putative
Gal4 MF		SP0519	SP0519	dnaJ protein (dnaJ)	dnaJ protein (dnaJ)
Gal4		SP0519	SP1975	dnaJ protein (dnaJ)	SpoIIIJ family protein
Gal4		SP0519	SP0404	dnaJ protein (dnaJ)	hypothetical protein
Gal4		SP0519	SP1496	dnaJ protein (dnaJ)	transposase; IS630-Spn1 related; Orf2
Gal4		SP0519	SP0123	dnaJ protein (dnaJ)	competence-induced protein Ccs1 (ccs1)
Gal4		SP0519	SP1617	dnaJ protein (dnaJ)	PTS system; IIC component
Gal4		SP0547	SP1606	conserved domain protein	glycosyl transferase; family 2
Gal4		SP0563	SP0563	hypothetical protein	hypothetical protein
Gal4		SP0576	SP0324	transcription antiterminator Lict (licT)	PTS system; IIC component
Gal4		SP0592	SP0319	conserved hypothetical protein	conserved domain protein
Gal4		SP0592	SP0592	conserved hypothetical protein	conserved hypothetical protein
Gal4		SP0645	SP2019	PTS system IIA component; putative	ABC transporter; ATP-binding protein; truncation
Gal4		SP0645	SP0557	PTS system IIA component; putative	ribosome-binding factor A (rbfA)
Gal4		SP0645	SP1920	PTS system IIA component; putative	transcriptional regulator; MarR family
Gal4		SP0645	SP1085	PTS system IIA component; putative	IS1381; transposase OrfA; authentic frameshift
Gal4		SP0645	SP1933	PTS system IIA component; putative	hypothetical protein
Gal4		SP0645	SP0349	PTS system IIA component; putative	capsular polysaccharide biosynthesis protein Cps4D (cps4D)
Gal4		SP0645	SP0319	PTS system IIA component; putative	conserved domain protein
Gal4		SP0645	SP0799	PTS system IIA component; putative	sensor histidine kinase CiaH (ciaH)
Gal4		SP0645	SP1240	PTS system IIA component; putative	conserved hypothetical protein
Gal4		SP0673	SP2193	hypothetical protein	DNA-binding response regulator
Gal4		SP0673	SP0905	hypothetical protein	conserved hypothetical protein
Gal4		SP0673	SP0538	hypothetical protein	IS1381; transposase OrfB
Gal4		SP0673	SP1012	hypothetical protein	conserved hypothetical protein
Gal4		SP0673	SP1248	hypothetical protein	ribonuclease III (rnc)
Gal4		SP0673	SP1031	hypothetical protein	hypothetical protein
Gal4		SP0673	SP1938	hypothetical protein	hypothetical protein
Gal4		SP0673	SP1135	hypothetical protein	hypothetical protein
Gal4		SP0707	SP0707	ABC transporter; ATP-binding protein	ABC transporter; ATP-binding protein
Gal4		SP0722	SP0722	transcriptional activator TenA (tenA)	transcriptional activator TenA (tenA)
Gal4		SP0722	SP0027	transcriptional activator TenA (tenA)	ribose-phosphate pyrophosphokinase (prsA-1)
Gal4		SP0739	SP2167	transcriptional regulator; MerR family	L-fuculose kinase fucK; putative
Gal4		SP0739	SP1407	transcriptional regulator; MerR family	hydrolase; haloacid dehalogenase-like family
Gal4		SP0739	SP2024	transcriptional regulator; MerR family	PTS system; IIA component
Gal4		SP0739	SP2168	transcriptional regulator; MerR family	fucose operon repressor; putative
Gal4		SP0739	SP1146	transcriptional regulator; MerR family	hypothetical protein
Gal4		SP0739	SP1505	transcriptional regulator; MerR family	membrane protein
Gal4		SP0739	SP1823	transcriptional regulator; MerR family	MgtC/SapB family protein
Gal4		SP0739	SP1746	transcriptional regulator; MerR family	conserved hypothetical protein
Gal4		SP0739	SP1543	transcriptional regulator; MerR family	conserved hypothetical protein; authentic point mutation
Gal4		SP0739	SP1206	transcriptional regulator; MerR family	exodeoxyribonuclease VII; small subunit (xseB)
Gal4		SP0739	SP0070	transcriptional regulator; MerR family	hypothetical protein
Gal4		SP0739	SP0749	transcriptional regulator; MerR family	branched-chain amino acid ABC transporter; amino acid-binding protein (livJ)
Gal4		SP0739	SP1641	transcriptional regulator; MerR family	conserved domain protein
Gal4		SP0739	SP1386	transcriptional regulator; MerR family	spermidine/putrescine ABC transporter; (potD)
Gal4		SP0739	SP1574	transcriptional regulator; MerR family	triosephosphate isomerase (tpi)
Gal4		SP0739	SP0956	transcriptional regulator; MerR family	hypothetical protein
Gal4		SP0739	SP1788	transcriptional regulator; MerR family	hypothetical protein
Gal4		SP0739	SP0538	transcriptional regulator; MerR family	IS1381; transposase OrfB
Gal4		SP0739	SP0148	transcriptional regulator; MerR family	ABC transporter; substrate-binding protein
Gal4		SP0739	SP1629	transcriptional regulator; MerR family	hypothetical protein
Gal4		SP0739	SP0490	transcriptional regulator; MerR family	hypothetical protein
Gal4		SP0739	SP0997	transcriptional regulator; MerR family	hypothetical protein
Gal4		SP0739	SP0276	transcriptional regulator; MerR family	conserved hypothetical protein
Gal4		SP0739	SP1428	transcriptional regulator; MerR family	conserved hypothetical protein
Gal4		SP0739	SP1023	transcriptional regulator; MerR family	acetyltransferase; GNAT family
Gal4		SP0739	SP1497	transcriptional regulator; MerR family	transposase; IS630-Spn1 related; Orf1; authentic frameshift
Gal4		SP0739	SP1125	transcriptional regulator; MerR family	phosphoserine phosphatase SerB; degenerate
Gal4		SP0739	SP0523	transcriptional regulator; MerR family	ABC transporter; permease protein; putative
Gal4		SP0740	SP0025	MutT/nudix family protein	hypothetical protein
Gal4		SP0740	SP1881	MutT/nudix family protein	glutamate racemase (murI)
Gal4		SP0740	SP1600	MutT/nudix family protein	hypothetical protein
Gal4		SP0740	SP0629	MutT/nudix family protein	conserved hypothetical protein
Gal4		SP0740	SP1422	MutT/nudix family protein	hypothetical protein
Gal4		SP0740	SP0662	MutT/nudix family protein	sensor histidine kinase; putative
Gal4		SP0740	SP1496	MutT/nudix family protein	transposase; IS630-Spn1 related; Orf2
Gal4		SP0740	SP1987	MutT/nudix family protein	ABC transporter; ATP-binding protein
Gal4		SP0740	SP1060	MutT/nudix family protein	hypothetical protein
Gal4		SP0740	SP1345	MutT/nudix family protein	hypothetical protein
Gal4		SP0740	SP1131	MutT/nudix family protein	transcriptional regulator; putative
Gal4		SP0740	SP0760	MutT/nudix family protein	hypothetical protein
Gal4		SP0745	SP0745	uracil phosphoribosyltransferase (upp)	uracil phosphoribosyltransferase (upp)
Gal4		SP0755	SP0716	peptide chain release factor 2; authentic frameshift (prfB)	transcriptional regulator; putative
Gal4		SP0765	SP0765	conserved hypothetical protein	conserved hypothetical protein
Gal4		SP0765	SP0324	conserved hypothetical protein	PTS system; IIC component
Gal4		SP0765	SP0002	conserved hypothetical protein	DNA polymerase III; beta subunit (dnaN)
Gal4		SP0765	SP1617	conserved hypothetical protein	PTS system; IIC component
Gal4		SP0765	SP1012	conserved hypothetical protein	conserved hypothetical protein
Gal4		SP0765	SP1166	conserved hypothetical protein	MATE efflux family protein
Gal4		SP0765	SP1994	conserved hypothetical protein	aminotransferase; class I
Gal4		SP0765	SP0139	conserved hypothetical protein	conserved domain protein
Gal4		SP0765	SP1886	conserved hypothetical protein	IS1167; transposase; degenerate
Gal4		SP0767	SP0613	conserved hypothetical protein	metallo-beta-lactamase superfamily protein
Gal4		SP0767	SP1327	conserved hypothetical protein	conserved hypothetical protein
Gal4 MF		SP0775	SP1288	ribosomal protein S16 (rpsP)	conserved hypothetical protein
Gal4		SP0775	SP0427	ribosomal protein S16 (rpsP)	acetyl-CoA carboxylase; carboxyl transferase; alpha subunit (accA)
Gal4		SP0779	SP1699	tRNA (guanine-N1)-methyltransferase (trmD)	holo-(acyl-carrier protein) synthase (acpS)
Gal4		SP0783	SP1606	conserved hypothetical protein	glycosyl transferase; family 2
Gal4		SP0793	SP0703	oxidoreductase; short chain dehydrogenase/reductase family	hypothetical protein
Gal4		SP0793	SP0793	oxidoreductase; short chain dehydrogenase/reductase family	oxidoreductase; short chain dehydrogenase/reductase family
Gal4		SP0794	SP0417	MutT/nudix family protein	3-oxoacyl-(acyl-carrier-protein) synthase III (fabH)
Gal4		SP0795	SP0795	PEP-utilizing enzymes family protein	PEP-utilizing enzymes family protein
Gal4		SP0795	SP1146	PEP-utilizing enzymes family protein	hypothetical protein
Gal4		SP0795	SP1938	PEP-utilizing enzymes family protein	hypothetical protein
Gal4		SP0795	SP1657	PEP-utilizing enzymes family protein	hypothetical protein
Gal4		SP0795	SP2116	PEP-utilizing enzymes family protein	conserved domain protein
Gal4		SP0807	SP0446	septation ring formation regulator EzrA; putative	acetolactate synthase; small subunit (ilvN)
Gal4		SP0816	SP0816	hypothetical protein	hypothetical protein
Gal4		SP0829	SP1941	phosphopentomutase (deoB)	competence/damage-inducible protein CinA
Gal4		SP0829	SP0607	phosphopentomutase (deoB)	amino acid ABC transporter; permease protein
Gal4		SP0829	SP1002	phosphopentomutase (deoB)	adhesion lipoprotein (lmb)
Gal4		SP0829	SP1242	phosphopentomutase (deoB)	amino acid ABC transporter; ATP-binding protein
Gal4		SP0829	SP2019	phosphopentomutase (deoB)	ABC transporter; ATP-binding protein; truncation
Gal4		SP0829	SP1857	phosphopentomutase (deoB)	cation efflux system protein
Gal4		SP0829	SP1952	phosphopentomutase (deoB)	hypothetical protein
Gal4		SP0829	SP0128	phosphopentomutase (deoB)	ribosomal-protein-alanine acetyltransferase; putative
Gal4		SP0848	SP0319	sugar ABC transporter; permease protein; putative	conserved domain protein
Gal4		SP0856	SP0856	branched-chain amino acid aminotransferase (ilvE)	branched-chain amino acid aminotransferase (ilvE)
Gal4		SP0864	SP1811	conserved hypothetical protein	tryptophan synthase; alpha subunit (trpA)
Gal4		SP0864	SP0904	conserved hypothetical protein	conserved hypothetical protein
Gal4		SP0864	SP1797	conserved hypothetical protein	ABC transporter; permease protein
Gal4		SP0864	SP1461	conserved hypothetical protein	amino acid ABC transporter; permease protein
Gal4		SP0864	SP1327	conserved hypothetical protein	conserved hypothetical protein
Gal4		SP0864	SP2027	conserved hypothetical protein	conserved hypothetical protein
Gal4		SP0864	SP1606	conserved hypothetical protein	glycosyl transferase; family 2
Gal4		SP0864	SP1428	conserved hypothetical protein	conserved hypothetical protein
Gal4		SP0864	SP0069	conserved hypothetical protein	choline binding protein I (cbpI)
Gal4		SP0864	SP1153	conserved hypothetical protein	hypothetical protein
Gal4		SP0864	SP1085	conserved hypothetical protein	IS1381; transposase OrfA; authentic frameshift
Gal4		SP0864	SP0078	conserved hypothetical protein	potassium uptake protein; Trk family
Gal4		SP0864	SP2157	conserved hypothetical protein	alcohol dehydrogenase; iron-containing
Gal4		SP0864	SP0550	conserved hypothetical protein	conserved hypothetical protein
Gal4		SP0864	SP1982	conserved hypothetical protein	conserved hypothetical protein
Gal4		SP0864	SP0139	conserved hypothetical protein	conserved domain protein
Gal4		SP0864	SP1754	conserved hypothetical protein	conserved hypothetical protein
Gal4		SP0864	SP1925	conserved hypothetical protein	hypothetical protein
Gal4		SP0864	SP1001	conserved hypothetical protein	amino acid permease family protein
Gal4		SP0864	SP1436	conserved hypothetical protein	hypothetical protein
Gal4		SP0864	SP0847	conserved hypothetical protein	sugar ABC transporter; permease protein; putative
Gal4		SP0864	SP0027	conserved hypothetical protein	ribose-phosphate pyrophosphokinase (prsA-1)
Gal4		SP0864	SP0557	conserved hypothetical protein	ribosome-binding factor A (rbfA)
Gal4		SP0864	SP1166	conserved hypothetical protein	MATE efflux family protein
Gal4		SP0864	SP2189	conserved hypothetical protein	TIM-barrel protein; putative; NifR3 family
Gal4		SP0864	SP0752	conserved hypothetical protein	branched-chain amino acid ABC transporter; ATP-binding protein (livG)
Gal4		SP0865	SP1281	DNA polymerase III; gamma and tau subunits (dnaX)	hypothetical protein
Gal4		SP0867	SP1477	ABC transporter; ATP-binding protein	hypothetical protein
Gal4		SP0869	SP0217	aminotransferase; class-V	ribosomal protein L29 (rpmC)
Gal4		SP0869	SP1208	aminotransferase; class-V	uridine kinase (udk)
Gal4		SP0869	SP1477	aminotransferase; class-V	hypothetical protein
Gal4		SP0869	SP1574	aminotransferase; class-V	triosephosphate isomerase (tpi)
Gal4		SP0869	SP0305	aminotransferase; class-V	PTS system; IIB component
Gal4		SP0869	SP1924	aminotransferase; class-V	hypothetical protein
Gal4		SP0869	SP1461	aminotransferase; class-V	amino acid ABC transporter; permease protein
Gal4		SP0869	SP2223	aminotransferase; class-V	conserved hypothetical protein
Gal4		SP0869	SP1552	aminotransferase; class-V	cation efflux family protein
Gal4		SP0869	SP0809	aminotransferase; class-V	hypothetical protein
Gal4		SP0869	SP1908	aminotransferase; class-V	single-strand DNA-binding protein (ssbB)
Gal4		SP0869	SP0958	aminotransferase; class-V	hypothetical protein
Gal4		SP0871	SP1574	conserved hypothetical protein	triosephosphate isomerase (tpi)
Gal4		SP0871	SP1730	conserved hypothetical protein	hypothetical protein
Gal4		SP0871	SP0640	conserved hypothetical protein	hypothetical protein
Gal4		SP0871	SP0755	conserved hypothetical protein	peptide chain release factor 2; authentic frameshift (prfB)
Gal4		SP0871	SP0396	conserved hypothetical protein	PTS system; mannitol-specific IIA component (mtlF)
Gal4		SP0871	SP0490	conserved hypothetical protein	hypothetical protein
Gal4		SP0871	SP0121	conserved hypothetical protein	metallo-beta-lactamase superfamily protein
Gal4		SP0871	SP1006	conserved hypothetical protein	hypothetical protein
Gal4		SP0871	SP1933	conserved hypothetical protein	hypothetical protein
Gal4		SP0871	SP1477	conserved hypothetical protein	hypothetical protein
Gal4		SP0871	SP1417	conserved hypothetical protein	pspC protein; degenerate
Gal4		SP0871	SP1603	conserved hypothetical protein	cytidylate kinase (cmk)
Gal4		SP0881	SP2019	thiazole biosynthesis protein ThiI (thiI)	ABC transporter; ATP-binding protein; truncation
Gal4		SP0881	SP1535	thiazole biosynthesis protein ThiI (thiI)	conserved hypothetical protein
Gal4		SP0881	SP1135	thiazole biosynthesis protein ThiI (thiI)	hypothetical protein
Gal4		SP0881	SP1552	thiazole biosynthesis protein ThiI (thiI)	cation efflux family protein
Gal4		SP0881	SP0704	thiazole biosynthesis protein ThiI (thiI)	hypothetical protein
Gal4		SP0881	SP1072	thiazole biosynthesis protein ThiI (thiI)	DNA primase (dnaG)
Gal4		SP0881	SP0689	thiazole biosynthesis protein ThiI (thiI)	UDP-N-acetylglucosamine--N-acetylmuramyl-(pentapeptide) pyrophosphoryl-undecaprenol N-acetylglucosamine transferase (murG)
Gal4		SP0881	SP2116	thiazole biosynthesis protein ThiI (thiI)	conserved domain protein
Gal4		SP0881	SP1001	thiazole biosynthesis protein ThiI (thiI)	amino acid permease family protein
Gal4		SP0881	SP1417	thiazole biosynthesis protein ThiI (thiI)	pspC protein; degenerate
Gal4		SP0881	SP2004	thiazole biosynthesis protein ThiI (thiI)	hypothetical protein
Gal4		SP0888	SP1125	hypothetical protein	phosphoserine phosphatase SerB; degenerate
Gal4		SP0888	SP1225	hypothetical protein	vicX protein (vicX)
Gal4		SP0888	SP1264	hypothetical protein	conserved domain protein
Gal4		SP0888	SP1535	hypothetical protein	conserved hypothetical protein
Gal4		SP0888	SP0941	hypothetical protein	IS1381; transposase OrfB
Gal4		SP0888	SP2223	hypothetical protein	conserved hypothetical protein
Gal4		SP0888	SP2027	hypothetical protein	conserved hypothetical protein
Gal4		SP0888	SP1699	hypothetical protein	holo-(acyl-carrier protein) synthase (acpS)
Gal4		SP0888	SP0139	hypothetical protein	conserved domain protein
Gal4		SP0888	SP0612	hypothetical protein	hypothetical protein
Gal4		SP0888	SP0416	hypothetical protein	transcriptional regulator; MarR family
Gal4		SP0888	SP0563	hypothetical protein	hypothetical protein
Gal4		SP0888	SP0216	hypothetical protein	ribosomal protein L16 (rplP)
Gal4		SP0888	SP0538	hypothetical protein	IS1381; transposase OrfB
Gal4		SP0888	SP1206	hypothetical protein	exodeoxyribonuclease VII; small subunit (xseB)
Gal4		SP0888	SP1494	hypothetical protein	hypothetical protein
Gal4		SP0888	SP1401	hypothetical protein	hypothetical protein
Gal4		SP0888	SP1345	hypothetical protein	hypothetical protein
Gal4		SP0888	SP1756	hypothetical protein	conserved domain protein
Gal4		SP0888	SP0546	hypothetical protein	BlpZ protein; fusion (blpZ)
Gal4		SP0888	SP2004	hypothetical protein	hypothetical protein
Gal4		SP0888	SP0008	hypothetical protein	hypothetical protein
Gal4		SP0888	SP1085	hypothetical protein	IS1381; transposase OrfA; authentic frameshift
Gal4		SP0888	SP0029	hypothetical protein	hypothetical protein
Gal4		SP0888	SP1930	hypothetical protein	hypothetical protein
Gal4		SP0888	SP0832	hypothetical protein	hypothetical protein
Gal4		SP0888	SP1938	hypothetical protein	hypothetical protein
Gal4		SP0888	SP0283	hypothetical protein	PTS system; mannose-specific IIC component (manM)
Gal4		SP0888	SP1620	hypothetical protein	PTS system; nitrogen regulatory component IIA; putative
Gal4		SP0888	SP0693	hypothetical protein	hypothetical protein
Gal4		SP0888	SP1208	hypothetical protein	uridine kinase (udk)
Gal4		SP0888	SP0477	hypothetical protein	6-phospho-beta-galactosidase (lacG-1)
Gal4		SP0888	SP0167	hypothetical protein	hypothetical protein
Gal4		SP0888	SP1552	hypothetical protein	cation efflux family protein
Gal4		SP0888	SP0490	hypothetical protein	hypothetical protein
Gal4		SP0888	SP2041	hypothetical protein	SpoIIIJ family protein
Gal4		SP0888	SP1742	hypothetical protein	conserved hypothetical protein
Gal4		SP0888	SP1108	hypothetical protein	hypothetical protein
Gal4		SP0888	SP0178	hypothetical protein	riboflavin biosynthesis protein RibD (ribD)
Gal4		SP0888	SP0699	hypothetical protein	hypothetical protein
Gal4		SP0888	SP0269	hypothetical protein	hypothetical protein
Gal4		SP0888	SP2168	hypothetical protein	fucose operon repressor; putative
Gal4		SP0888	SP0217	hypothetical protein	ribosomal protein L29 (rpmC)
Gal4		SP0888	SP0901	hypothetical protein	hypothetical protein
Gal4		SP0888	SP0080	hypothetical protein	hypothetical protein
Gal4		SP0890	SP0070	integrase/recombinase; phage integrase family	hypothetical protein
Gal4		SP0890	SP2223	integrase/recombinase; phage integrase family	conserved hypothetical protein
Gal4		SP0890	SP1952	integrase/recombinase; phage integrase family	hypothetical protein
Gal4		SP0890	SP0564	integrase/recombinase; phage integrase family	hypothetical protein
Gal4		SP0890	SP0809	integrase/recombinase; phage integrase family	hypothetical protein
Gal4		SP0890	SP1915	integrase/recombinase; phage integrase family	hypothetical protein
Gal4		SP0890	SP1705	integrase/recombinase; phage integrase family	hypothetical protein
Gal4		SP0890	SP1387	integrase/recombinase; phage integrase family	spermidine/putrescine ABC transporter; permease protein (potC)
Gal4		SP0890	SP1881	integrase/recombinase; phage integrase family	glutamate racemase (murI)
Gal4		SP0890	SP1386	integrase/recombinase; phage integrase family	spermidine/putrescine ABC transporter; spermidine/putrescine-binding protein (potD)
Gal4		SP0890	SP0554	integrase/recombinase; phage integrase family	conserved hypothetical protein
Gal4		SP0890	SP2189	integrase/recombinase; phage integrase family	TIM-barrel protein; putative; NifR3 family
Gal4		SP0921	SP1281	conserved hypothetical protein	hypothetical protein
Gal4		SP0921	SP0324	conserved hypothetical protein	PTS system; IIC component
Gal4		SP0921	SP1333	conserved hypothetical protein	hypothetical protein
Gal4		SP0921	SP0417	conserved hypothetical protein	3-oxoacyl-(acyl-carrier-protein) synthase III (fabH)
Gal4		SP0921	SP1617	conserved hypothetical protein	PTS system; IIC component
Gal4		SP0921	SP0792	conserved hypothetical protein	hypothetical protein
Gal4		SP0921	SP0557	conserved hypothetical protein	ribosome-binding factor A (rbfA)
Gal4		SP0921	SP1054	conserved hypothetical protein	Tn5252; Orf 10 protein
Gal4		SP0921	SP1076	conserved hypothetical protein	glycosyl transferase; group 1
Gal4		SP0921	SP1146	conserved hypothetical protein	hypothetical protein
Gal4		SP0921	SP1256	conserved hypothetical protein	conserved hypothetical protein
Gal4		SP0927	SP0927	transcriptional regulator; LysR family	transcriptional regulator; LysR family
Gal4		SP0937	SP0937	conserved hypothetical protein	conserved hypothetical protein
Gal4		SP0938	SP2037	tetrapyrrole methylase family protein	PTS system; IIB component
Gal4		SP0938	SP1633	tetrapyrrole methylase family protein	DNA-binding response regulator
Gal4		SP0941	SP0557	IS1381; transposase OrfB	ribosome-binding factor A (rbfA)
Gal4		SP0943	SP1941	Gid protein (gid)	competence/damage-inducible protein CinA
Gal4		SP0943	SP0217	Gid protein (gid)	ribosomal protein L29 (rpmC)
Gal4		SP0943	SP1679	Gid protein (gid)	hypothetical protein
Gal4		SP0943	SP0749	Gid protein (gid)	branched-chain amino acid ABC transporter; amino acid-binding protein (livJ)
Gal4		SP0943	SP0033	Gid protein (gid)	conserved hypothetical protein
Gal4		SP0943	SP2188	Gid protein (gid)	chaperonin; 33 kDa (hslO)
Gal4		SP0943	SP0597	Gid protein (gid)	group II intron; maturase; degenerate
Gal4		SP0943	SP1036	Gid protein (gid)	hypothetical protein
Gal4		SP0943	SP0277	Gid protein (gid)	hypothetical protein
Gal4		SP0943	SP1477	Gid protein (gid)	hypothetical protein
Gal4		SP0943	SP1183	Gid protein (gid)	hypothetical protein
Gal4		SP0943	SP1657	Gid protein (gid)	hypothetical protein
Gal4		SP0943	SP1949	Gid protein (gid)	hypothetical protein
Gal4		SP0943	SP1535	Gid protein (gid)	conserved hypothetical protein
Gal4		SP0943	SP1096	Gid protein (gid)	conserved hypothetical protein
Gal4		SP0943	SP0128	Gid protein (gid)	ribosomal-protein-alanine acetyltransferase; putative
Gal4		SP0943	SP1348	Gid protein (gid)	conserved hypothetical protein
Gal4		SP0943	SP1543	Gid protein (gid)	conserved hypothetical protein; authentic point mutation
Gal4		SP0960	SP1785	ribosomal protein L35 (rpmI)	hypothetical protein
Gal4		SP0967	SP1390	conserved hypothetical protein TIGR00043	UDP-N-acetylenolpyruvoylglucosamine reductase (murB)
Gal4		SP0967	SP1632	conserved hypothetical protein TIGR00043	sensor histidine kinase
Gal4		SP0967	SP1703	conserved hypothetical protein TIGR00043	conserved domain protein
Gal4		SP0967	SP0080	conserved hypothetical protein TIGR00043	hypothetical protein
Gal4		SP0967	SP0348	conserved hypothetical protein TIGR00043	capsular polysaccharide biosynthesis protein Cps4C (cps4C)
Gal4		SP0967	SP2033	conserved hypothetical protein TIGR00043	L-ribulose 5-phosphate 4-epimerase AraD; putative
Gal4		SP0967	SP0031	conserved hypothetical protein TIGR00043	hypothetical protein
Gal4		SP0967	SP0564	conserved hypothetical protein TIGR00043	hypothetical protein
Gal4		SP0967	SP0945	conserved hypothetical protein TIGR00043	ribosome recycling factor (frr)
Gal4		SP0967	SP1770	conserved hypothetical protein TIGR00043	glycosyl transferase; family 8
Gal4		SP0967	SP1740	conserved hypothetical protein TIGR00043	conserved hypothetical protein
Gal4		SP0967	SP0974	conserved hypothetical protein TIGR00043	preprotein translocase; SecG subunit; putative
Gal4		SP0967	SP0687	conserved hypothetical protein TIGR00043	ABC transporter; ATP-binding protein
Gal4		SP0967	SP1537	conserved hypothetical protein TIGR00043	general stress protein 13; putative
Gal4		SP0967	SP0765	conserved hypothetical protein TIGR00043	conserved hypothetical protein
Gal4		SP0967	SP1980	conserved hypothetical protein TIGR00043	cmp-binding-factor 1 (cbf1)
Gal4		SP0971	SP1705	kinase; putative	hypothetical protein
Gal4		SP0971	SP1269	kinase; putative	choline kinase (pck)
Gal4		SP0977	SP2209	tellurite resistance protein TehB (tehB)	conserved hypothetical protein
Gal4		SP0977	SP0446	tellurite resistance protein TehB (tehB)	acetolactate synthase; small subunit (ilvN)
Gal4		SP0983	SP0983	IS630-Spn1; transposase Orf2; degenerate	IS630-Spn1; transposase Orf2; degenerate
Gal4		SP0983	SP1550	IS630-Spn1; transposase Orf2; degenerate	glutathione S-transferase family protein
Gal4		SP0988	SP0988	UDP-N-acetylglucosamine pyrophosphorylase (glmU)	UDP-N-acetylglucosamine pyrophosphorylase (glmU)
Gal4		SP0998	SP0998	hypothetical protein	hypothetical protein
Gal4		SP1008	SP1008	peptidase t (pepT)	peptidase t (pepT)
Gal4		SP1012	SP1606	conserved hypothetical protein	glycosyl transferase; family 2
Gal4		SP1012	SP2019	conserved hypothetical protein	ABC transporter; ATP-binding protein; truncation
Gal4		SP1012	SP0213	conserved hypothetical protein	ribosomal protein S19 (rpsS)
Gal4		SP1031	SP0490	hypothetical protein	hypothetical protein
Gal4		SP1042	SP1042	hypothetical protein	hypothetical protein
Gal4		SP1050	SP1980	transcriptional regulator; putative	cmp-binding-factor 1 (cbf1)
Gal4		SP1050	SP1452	transcriptional regulator; putative	hypothetical protein
Gal4		SP1050	SP1650	transcriptional regulator; putative	manganese ABC transporter; manganese-binding adhesion liprotein (psaA)
Gal4		SP1050	SP1496	transcriptional regulator; putative	transposase; IS630-Spn1 related; Orf2
Gal4		SP1050	SP0615	transcriptional regulator; putative	beta-lactam resistance factor (fibA)
Gal4		SP1050	SP1256	transcriptional regulator; putative	conserved hypothetical protein
Gal4		SP1050	SP0890	transcriptional regulator; putative	integrase/recombinase; phage integrase family
Gal4		SP1050	SP0025	transcriptional regulator; putative	hypothetical protein
Gal4		SP1050	SP1050	transcriptional regulator; putative	transcriptional regulator; putative
Gal4		SP1050	SP0684	transcriptional regulator; putative	hypothetical protein
Gal4		SP1050	SP0245	transcriptional regulator; putative	pyruvate formate-lyase-activating enzyme; putative
Gal4		SP1050	SP0247	transcriptional regulator; putative	transcriptional regulator
Gal4		SP1050	SP1729	transcriptional regulator; putative	IS1381; transposase OrfA/OrfB; truncation
Gal4		SP1050	SP1012	transcriptional regulator; putative	conserved hypothetical protein
Gal4		SP1050	SP0873	transcriptional regulator; putative	membrane protein
Gal4		SP1050	SP1208	transcriptional regulator; putative	uridine kinase (udk)
Gal4		SP1050	SP1166	transcriptional regulator; putative	MATE efflux family protein
Gal4		SP1050	SP1617	transcriptional regulator; putative	PTS system; IIC component
Gal4		SP1050	SP1281	transcriptional regulator; putative	hypothetical protein
Gal4		SP1050	SP0639	transcriptional regulator; putative	hypothetical protein
Gal4		SP1082	SP0025	acetyltransferase; GNAT family	hypothetical protein
Gal4		SP1082	SP1982	acetyltransferase; GNAT family	conserved hypothetical protein
Gal4		SP1082	SP1059	acetyltransferase; GNAT family	hypothetical protein
Gal4		SP1082	SP0523	acetyltransferase; GNAT family	ABC transporter; permease protein; putative
Gal4		SP1082	SP0139	acetyltransferase; GNAT family	conserved domain protein
Gal4		SP1082	SP1600	acetyltransferase; GNAT family	hypothetical protein
Gal4		SP1082	SP1535	acetyltransferase; GNAT family	conserved hypothetical protein
Gal4		SP1082	SP0027	acetyltransferase; GNAT family	ribose-phosphate pyrophosphokinase (prsA-1)
Gal4		SP1082	SP1264	acetyltransferase; GNAT family	conserved domain protein
Gal4		SP1095	SP0027	ribose-phosphate pyrophosphokinase (prsA-2)	ribose-phosphate pyrophosphokinase (prsA-1)
Gal4		SP1106	SP1106	conserved hypothetical protein	conserved hypothetical protein
Gal4		SP1106	SP2068	conserved hypothetical protein	cytidine/deoxycytidylate deaminase family protein
Gal4		SP1106	SP1333	conserved hypothetical protein	hypothetical protein
Gal4		SP1106	SP1797	conserved hypothetical protein	ABC transporter; permease protein
Gal4		SP1112	SP0867	degV family protein	ABC transporter; ATP-binding protein
Gal4		SP1115	SP1885	transcriptional regulator MutR; putative	trehalose operon transcriptional repressor (treR)
Gal4	yes	SP1122	SP1123	glucose-1-phosphate adenylyltransferase (glgC)	glycogen biosynthesis protein GlgD (glgD)
Gal4		SP1123	SP1123	glycogen biosynthesis protein GlgD (glgD)	glycogen biosynthesis protein GlgD (glgD)
Gal4		SP1123	SP1754	glycogen biosynthesis protein GlgD (glgD)	conserved hypothetical protein
Gal4		SP1123	SP0741	glycogen biosynthesis protein GlgD (glgD)	conserved hypothetical protein
Gal4		SP1123	SP1085	glycogen biosynthesis protein GlgD (glgD)	IS1381; transposase OrfA; authentic frameshift
Gal4		SP1123	SP1601	glycogen biosynthesis protein GlgD (glgD)	conserved hypothetical protein
Gal4		SP1123	SP1496	glycogen biosynthesis protein GlgD (glgD)	transposase; IS630-Spn1 related; Orf2
Gal4		SP1123	SP0607	glycogen biosynthesis protein GlgD (glgD)	amino acid ABC transporter; permease protein
Gal4		SP1123	SP0490	glycogen biosynthesis protein GlgD (glgD)	hypothetical protein
Gal4		SP1123	SP1728	glycogen biosynthesis protein GlgD (glgD)	hypothetical protein
Gal4		SP1123	SP1428	glycogen biosynthesis protein GlgD (glgD)	conserved hypothetical protein
Gal4		SP1126	SP1650	conserved hypothetical protein TIGR00045	manganese ABC transporter; manganese-binding adhesion liprotein (psaA)
Gal4		SP1126	SP0640	conserved hypothetical protein TIGR00045	hypothetical protein
Gal4		SP1141	SP0645	hypothetical protein	PTS system IIA component; putative
Gal4		SP1141	SP1141	hypothetical protein	hypothetical protein
Gal4		SP1141	SP0536	hypothetical protein	immunity protein BlpL (blpL)
Gal4		SP1153	SP1461	hypothetical protein	amino acid ABC transporter; permease protein
Gal4		SP1153	SP1153	hypothetical protein	hypothetical protein
Gal4		SP1153	SP0678	hypothetical protein	conserved hypothetical protein
Gal4		SP1153	SP1994	hypothetical protein	aminotransferase; class I
Gal4		SP1153	SP1887	hypothetical protein	oligopeptide ABC transporter; ATP-binding protein AmiF (amiF)
Gal4		SP1153	SP2019	hypothetical protein	ABC transporter; ATP-binding protein; truncation
Gal4		SP1153	SP1650	hypothetical protein	manganese ABC transporter; manganese-binding adhesion liprotein (psaA)
Gal4		SP1153	SP1012	hypothetical protein	conserved hypothetical protein
Gal4		SP1153	SP0139	hypothetical protein	conserved domain protein
Gal4		SP1153	SP1497	hypothetical protein	transposase; IS630-Spn1 related; Orf1; authentic frameshift
Gal4		SP1159	SP1975	integrase/recombinase; phage integrase family	SpoIIIJ family protein
Gal4		SP1159	SP0554	integrase/recombinase; phage integrase family	conserved hypothetical protein
Gal4		SP1159	SP2055	integrase/recombinase; phage integrase family	alcohol dehydrogenase; zinc-containing
Gal4		SP1162	SP1163	acetoin dehydrogenase complex; E2 component; dihydrolipoamide acetyltransferase; putative	acetoin dehydrogenase; E1 component; beta subunit; putative
Gal4		SP1162	SP0175	acetoin dehydrogenase complex; E2 component; dihydrolipoamide acetyltransferase; putative	riboflavin synthase; beta subunit (ribH)
Gal4		SP1162	SP1161	acetoin dehydrogenase complex; E2 component; dihydrolipoamide acetyltransferase; putative	acetoin dehydrogenase complex; E3 component; dihydrolipoamide dehydrogenase; putative
Gal4		SP1162	SP1135	acetoin dehydrogenase complex; E2 component; dihydrolipoamide acetyltransferase; putative	hypothetical protein
Gal4		SP1162	SP1671	acetoin dehydrogenase complex; E2 component; dihydrolipoamide acetyltransferase; putative	D-alanine--D-alanine ligase (ddlA)
Gal4		SP1162	SP0707	acetoin dehydrogenase complex; E2 component; dihydrolipoamide acetyltransferase; putative	ABC transporter; ATP-binding protein
Gal4		SP1162	SP0276	acetoin dehydrogenase complex; E2 component; dihydrolipoamide acetyltransferase; putative	conserved hypothetical protein
Gal4		SP1162	SP2068	acetoin dehydrogenase complex; E2 component; dihydrolipoamide acetyltransferase; putative	cytidine/deoxycytidylate deaminase family protein
Gal4		SP1162	SP1162	acetoin dehydrogenase complex; E2 component; dihydrolipoamide acetyltransferase; putative	acetoin dehydrogenase complex; E2 component; dihydrolipoamide acetyltransferase; putative
Gal4		SP1177	SP0308	phosphocarrier protein HPr (ptsH)	PTS system; IIA component
Gal4		SP1186	SP1186	PTS system; lactose-specific IIA component (lacF-2)	PTS system; lactose-specific IIA component (lacF-2)
Gal4		SP1191	SP1191	tagatose-6-phosphate kinase (lacC)	tagatose-6-phosphate kinase (lacC)
Gal4		SP1197	SP2110	conserved hypothetical protein	maltodextrin ABC transporter; permease protein (malD)
Gal4		SP1208	SP1208	uridine kinase (udk)	uridine kinase (udk)
Gal4		SP1226	SP1227	sensory box sensor histidine kinase	DNA-binding response regulator
Gal4		SP1228	SP1494	A/G-specific adenine glycosylase (mutY)	hypothetical protein
Gal4		SP1228	SP1228	A/G-specific adenine glycosylase (mutY)	A/G-specific adenine glycosylase (mutY)
Gal4		SP1228	SP1281	A/G-specific adenine glycosylase (mutY)	hypothetical protein
Gal4		SP1228	SP2027	A/G-specific adenine glycosylase (mutY)	conserved hypothetical protein
Gal4		SP1228	SP1456	A/G-specific adenine glycosylase (mutY)	polypeptide deformylase (def-1)
Gal4		SP1228	SP1001	A/G-specific adenine glycosylase (mutY)	amino acid permease family protein
Gal4		SP1228	SP2060	A/G-specific adenine glycosylase (mutY)	pyrrolidone-carboxylate peptidase (pcp-2)
Gal4		SP1228	SP0244	A/G-specific adenine glycosylase (mutY)	hypothetical protein
Gal4		SP1228	SP2151	A/G-specific adenine glycosylase (mutY)	carbamate kinase (arcC)
Gal4		SP1228	SP1617	A/G-specific adenine glycosylase (mutY)	PTS system; IIC component
Gal4		SP1228	SP0139	A/G-specific adenine glycosylase (mutY)	conserved domain protein
Gal4		SP1228	SP1908	A/G-specific adenine glycosylase (mutY)	single-strand DNA-binding protein (ssbB)
Gal4		SP1228	SP0305	A/G-specific adenine glycosylase (mutY)	PTS system; IIB component
Gal4		SP1228	SP1060	A/G-specific adenine glycosylase (mutY)	hypothetical protein
Gal4		SP1228	SP0546	A/G-specific adenine glycosylase (mutY)	BlpZ protein; fusion (blpZ)
Gal4		SP1228	SP0433	A/G-specific adenine glycosylase (mutY)	N utilization substance protein B (nusB)
Gal4		SP1228	SP0557	A/G-specific adenine glycosylase (mutY)	ribosome-binding factor A (rbfA)
Gal4		SP1255	SP1857	3-isopropylmalate dehydratase; small subunit; putative	cation efflux system protein
Gal4		SP1255	SP0139	3-isopropylmalate dehydratase; small subunit; putative	conserved domain protein
Gal4		SP1255	SP1452	3-isopropylmalate dehydratase; small subunit; putative	hypothetical protein
Gal4		SP1255	SP0540	3-isopropylmalate dehydratase; small subunit; putative	BlpN protein (blpN)
Gal4		SP1255	SP0083	3-isopropylmalate dehydratase; small subunit; putative	DNA-binding response regulator
Gal4		SP1255	SP1901	3-isopropylmalate dehydratase; small subunit; putative	RNA methyltransferase; TrmA family
Gal4		SP1255	SP1497	3-isopropylmalate dehydratase; small subunit; putative	transposase; IS630-Spn1 related; Orf1; authentic frameshift
Gal4		SP1255	SP1310	3-isopropylmalate dehydratase; small subunit; putative	IS1381; transposase OrfA
Gal4		SP1260	SP1260	copper homeostasis protein CutC (cutC)	copper homeostasis protein CutC (cutC)
Gal4		SP1269	SP1146	choline kinase (pck)	hypothetical protein
Gal4		SP1269	SP1006	choline kinase (pck)	hypothetical protein
Gal4		SP1276	SP1288	carbamoyl-phosphate synthase; small subunit (carA)	conserved hypothetical protein
Gal4		SP1288	SP1288	conserved hypothetical protein	conserved hypothetical protein
Gal4		SP1291	SP1291	Cof family protein	Cof family protein
Gal4		SP1317	SP0446	v-type sodium ATP synthase; subunit A (ntpA)	acetolactate synthase; small subunit (ilvN)
Gal4		SP1325	SP1686	oxidoreductase; Gfo/Idh/MocA family	oxidoreductase; Gfo/Idh/MocA family
Gal4		SP1325	SP1461	oxidoreductase; Gfo/Idh/MocA family	amino acid ABC transporter; permease protein
Gal4		SP1369	SP1369	prephenate dehydratase (pheA)	prephenate dehydratase (pheA)
Gal4		SP1387	SP0490	spermidine/putrescine ABC transporter; permease protein (potC)	hypothetical protein
Gal4		SP1403	SP1927	inositol monophosphatase family protein	IS1381; transposase OrfA
Gal4		SP1403	SP1614	inositol monophosphatase family protein	IS3-Spn1; hypothetical protein; degenerate
Gal4		SP1407	SP1407	hydrolase; haloacid dehalogenase-like family	hydrolase; haloacid dehalogenase-like family
Gal4		SP1410	SP1606	conserved hypothetical protein	glycosyl transferase; family 2
Gal4		SP1410	SP1410	conserved hypothetical protein	conserved hypothetical protein
Gal4		SP1410	SP1368	conserved hypothetical protein	psr protein
Gal4		SP1429	SP0873	peptidase; U32 family	membrane protein
Gal4		SP1429	SP1909	peptidase; U32 family	oxidoreductase; short chain dehydrogenase/reductase family
Gal4		SP1429	SP1908	peptidase; U32 family	single-strand DNA-binding protein (ssbB)
Gal4		SP1429	SP1924	peptidase; U32 family	hypothetical protein
Gal4		SP1429	SP2027	peptidase; U32 family	conserved hypothetical protein
Gal4		SP1429	SP0538	peptidase; U32 family	IS1381; transposase OrfB
Gal4		SP1429	SP1657	peptidase; U32 family	hypothetical protein
Gal4		SP1429	SP2004	peptidase; U32 family	hypothetical protein
Gal4		SP1429	SP1987	peptidase; U32 family	ABC transporter; ATP-binding protein
Gal4		SP1429	SP0249	peptidase; U32 family	PTS system; IIB component
Gal4		SP1429	SP0523	peptidase; U32 family	ABC transporter; permease protein; putative
Gal4		SP1429	SP1933	peptidase; U32 family	hypothetical protein
Gal4		SP1429	SP1980	peptidase; U32 family	cmp-binding-factor 1 (cbf1)
Gal4		SP1429	SP1938	peptidase; U32 family	hypothetical protein
Gal4		SP1429	SP1756	peptidase; U32 family	conserved domain protein
Gal4		SP1429	SP1543	peptidase; U32 family	conserved hypothetical protein; authentic point mutation
Gal4		SP1429	SP0640	peptidase; U32 family	hypothetical protein
Gal4		SP1429	SP0487	peptidase; U32 family	hypothetical protein
Gal4		SP1429	SP0438	peptidase; U32 family	glutamyl-tRNA(Gln) amidotransferase; C subunit (gatC)
Gal4		SP1429	SP2102	peptidase; U32 family	hypothetical protein
Gal4		SP1429	SP0123	peptidase; U32 family	competence-induced protein Ccs1 (ccs1)
Gal4		SP1429	SP0554	peptidase; U32 family	conserved hypothetical protein
Gal4		SP1429	SP1338	peptidase; U32 family	hypothetical protein
Gal4		SP1429	SP1049	peptidase; U32 family	hypothetical protein
Gal4		SP1429	SP1497	peptidase; U32 family	transposase; IS630-Spn1 related; Orf1; authentic frameshift
Gal4		SP1429	SP1900	peptidase; U32 family	BirA bifunctional protein (birA)
Gal4		SP1429	SP2134	peptidase; U32 family	ribosomal protein L32 (rpmF)
Gal4		SP1429	SP0417	peptidase; U32 family	3-oxoacyl-(acyl-carrier-protein) synthase III (fabH)
Gal4		SP1429	SP1901	peptidase; U32 family	RNA methyltransferase; TrmA family
Gal4		SP1429	SP1183	peptidase; U32 family	hypothetical protein
Gal4		SP1429	SP1832	peptidase; U32 family	hypothetical protein
Gal4		SP1429	SP1242	peptidase; U32 family	amino acid ABC transporter; ATP-binding protein
Gal4		SP1429	SP0008	peptidase; U32 family	hypothetical protein
Gal4		SP1429	SP1140	peptidase; U32 family	hypothetical protein
Gal4		SP1460	SP1006	amino acid ABC transporter; ATP-binding protein	hypothetical protein
Gal4		SP1460	SP0640	amino acid ABC transporter; ATP-binding protein	hypothetical protein
Gal4		SP1466	SP1606	hemolysin	glycosyl transferase; family 2
Gal4		SP1471	SP0139	oxidoreductase; putative	conserved domain protein
Gal4		SP1471	SP0901	oxidoreductase; putative	hypothetical protein
Gal4		SP1471	SP1496	oxidoreductase; putative	transposase; IS630-Spn1 related; Orf2
Gal4		SP1471	SP1085	oxidoreductase; putative	IS1381; transposase OrfA; authentic frameshift
Gal4		SP1471	SP1601	oxidoreductase; putative	conserved hypothetical protein
Gal4		SP1471	SP2041	oxidoreductase; putative	SpoIIIJ family protein
Gal4		SP1471	SP1666	oxidoreductase; putative	cell division protein FtsZ (ftsZ)
Gal4		SP1471	SP0890	oxidoreductase; putative	integrase/recombinase; phage integrase family
Gal4		SP1471	SP1872	oxidoreductase; putative	iron-compound ABC transporter; iron-compound-binding protein
Gal4		SP1471	SP1333	oxidoreductase; putative	hypothetical protein
Gal4		SP1471	SP0296	oxidoreductase; putative	hypothetical protein
Gal4		SP1471	SP1913	oxidoreductase; putative	cspC-related protein; authentic point mutation
Gal4		SP1471	SP1054	oxidoreductase; putative	Tn5252; Orf 10 protein
Gal4		SP1471	SP2110	oxidoreductase; putative	maltodextrin ABC transporter; permease protein (malD)
Gal4		SP1471	SP1281	oxidoreductase; putative	hypothetical protein
Gal4		SP1471	SP1428	oxidoreductase; putative	conserved hypothetical protein
Gal4		SP1473	SP1489	conserved hypothetical protein	translation elongation factor Tu (tuf)
Gal4		SP1489	SP1941	translation elongation factor Tu (tuf)	competence/damage-inducible protein CinA
Gal4		SP1489	SP0538	translation elongation factor Tu (tuf)	IS1381; transposase OrfB
Gal4		SP1489	SP0607	translation elongation factor Tu (tuf)	amino acid ABC transporter; permease protein
Gal4	yes	SP1489	SP2188	translation elongation factor Tu (tuf)	chaperonin; 33 kDa (hslO)
Gal4		SP1489	SP0891	translation elongation factor Tu (tuf)	type I restriction-modification system; S subunit; putative
Gal4		SP1489	SP1008	translation elongation factor Tu (tuf)	peptidase t (pepT)
Gal4		SP1504	SP1002	TPR domain protein	adhesion lipoprotein (lmb)
Gal4		SP1505	SP1505	membrane protein	membrane protein
Gal4		SP1516	SP1516	acetyltransferase; GNAT family	acetyltransferase; GNAT family
Gal4		SP1522	SP0404	conserved domain protein	hypothetical protein
Gal4		SP1533	SP0139	conserved domain protein	conserved domain protein
Gal4		SP1533	SP1650	conserved domain protein	manganese ABC transporter; manganese-binding adhesion liprotein (psaA)
Gal4		SP1536	SP1536	conserved hypothetical protein	conserved hypothetical protein
Gal4		SP1539	SP1541	ribosomal protein S18 (rpsR)	ribosomal protein S6 (rpsF)
Gal4		SP1541	SP0937	ribosomal protein S6 (rpsF)	conserved hypothetical protein
Gal4		SP1541	SP1541	ribosomal protein S6 (rpsF)	ribosomal protein S6 (rpsF)
Gal4		SP1541	SP1496	ribosomal protein S6 (rpsF)	transposase; IS630-Spn1 related; Orf2
Gal4		SP1552	SP0979	cation efflux family protein	oligoendopeptidase F (pepF)
Gal4		SP1552	SP1552	cation efflux family protein	cation efflux family protein
Gal4		SP1571	SP1980	dihydrofolate reductase (folA)	cmp-binding-factor 1 (cbf1)
Gal4		SP1572	SP1572	non-heme iron-containing ferritin	non-heme iron-containing ferritin
Gal4		SP1575	SP0008	conserved hypothetical protein	hypothetical protein
Gal4		SP1575	SP1428	conserved hypothetical protein	conserved hypothetical protein
Gal4		SP1584	SP1584	transcriptional regulator; putative	transcriptional regulator; putative
Gal4		SP1584	SP1983	transcriptional regulator; putative	ribulose-phosphate 3-epimerase (rpe)
Gal4		SP1587	SP1731	oxalate:formate antiporter	conserved hypothetical protein
Gal4		SP1598	SP1598	phosphomethylpyrimidine kinase; putative	phosphomethylpyrimidine kinase; putative
Gal4		SP1602	SP1602	phnA protein (phnA)	phnA protein (phnA)
Gal4		SP1602	SP1913	phnA protein (phnA)	cspC-related protein; authentic point mutation
Gal4		SP1602	SP1054	phnA protein (phnA)	Tn5252; Orf 10 protein
Gal4		SP1602	SP1313	phnA protein (phnA)	IS66 family element; Orf2; interruption
Gal4		SP1602	SP0821	phnA protein (phnA)	hypothetical protein
Gal4		SP1602	SP0654	phnA protein (phnA)	hypothetical protein
Gal4		SP1602	SP1011	phnA protein (phnA)	GtrA family protein
Gal4		SP1602	SP1194	phnA protein (phnA)	lacX protein; truncation
Gal4		SP1602	SP0538	phnA protein (phnA)	IS1381; transposase OrfB
Gal4		SP1602	SP2122	phnA protein (phnA)	conserved hypothetical protein
Gal4		SP1602	SP0213	phnA protein (phnA)	ribosomal protein S19 (rpsS)
Gal4		SP1602	SP0632	phnA protein (phnA)	group II intron; maturase; truncation
Gal4		SP1602	SP1688	phnA protein (phnA)	ABC transporter; permease protein
Gal4		SP1602	SP0003	phnA protein (phnA)	hypothetical protein
Gal4		SP1602	SP1694	phnA protein (phnA)	hypothetical protein
Gal4		SP1602	SP2013	phnA protein (phnA)	conserved hypothetical protein
Gal4		SP1602	SP0928	phnA protein (phnA)	lipoprotein signal peptidase (lspA)
Gal4		SP1602	SP1255	phnA protein (phnA)	3-isopropylmalate dehydratase; small subunit; putative
Gal4		SP1602	SP1496	phnA protein (phnA)	transposase; IS630-Spn1 related; Orf2
Gal4		SP1602	SP1601	phnA protein (phnA)	conserved hypothetical protein
Gal4		SP1616	SP1616	ribulose-phosphate 3-epimerase family protein	ribulose-phosphate 3-epimerase family protein
Gal4		SP1617	SP1606	PTS system; IIC component	glycosyl transferase; family 2
Gal4		SP1617	SP1705	PTS system; IIC component	hypothetical protein
Gal4		SP1617	SP1731	PTS system; IIC component	conserved hypothetical protein
Gal4		SP1624	SP0126	acyltransferase family protein	hypothetical protein
Gal4		SP1626	SP1050	ribosomal protein S15 (rpsO)	transcriptional regulator; putative
Gal4		SP1631	SP1631	threonyl-tRNA synthetase (thrS)	threonyl-tRNA synthetase (thrS)
Gal4		SP1642	SP1008	hypothetical protein	peptidase t (pepT)
Gal4		SP1646	SP2168	metallo-beta-lactamase superfamily protein	fucose operon repressor; putative
Gal4		SP1648	SP1395	manganese ABC transporter; ATP-binding protein (psaB)	phosphate transport system regulatory protein PhoU; putative
Gal4		SP1656	SP2019	hypothetical protein	ABC transporter; ATP-binding protein; truncation
Gal4		SP1663	SP1731	ylmG protein (ylmG)	conserved hypothetical protein
Gal4		SP1666	SP2134	cell division protein FtsZ (ftsZ)	ribosomal protein L32 (rpmF)
Gal4		SP1666	SP2019	cell division protein FtsZ (ftsZ)	ABC transporter; ATP-binding protein; truncation
Gal4		SP1666	SP0684	cell division protein FtsZ (ftsZ)	hypothetical protein
Gal4		SP1666	SP0070	cell division protein FtsZ (ftsZ)	hypothetical protein
Gal4		SP1666	SP1494	cell division protein FtsZ (ftsZ)	hypothetical protein
Gal4		SP1666	SP0350	cell division protein FtsZ (ftsZ)	capsular polysaccharide biosynthesis protein Cps4E (cps4E)
Gal4		SP1666	SP1135	cell division protein FtsZ (ftsZ)	hypothetical protein
Gal4		SP1666	SP0603	cell division protein FtsZ (ftsZ)	DNA-binding response regulator VncR (vncR)
Gal4		SP1666	SP0224	cell division protein FtsZ (ftsZ)	ribosomal protein S8 (rpsH)
Gal4		SP1666	SP0755	cell division protein FtsZ (ftsZ)	peptide chain release factor 2; authentic frameshift (prfB)
Gal4		SP1675	SP1674	ROK family protein	phosphosugar-binding transcriptional regulator; putative
Gal4		SP1703	SP1731	conserved domain protein	conserved hypothetical protein
Gal4		SP1703	SP1606	conserved domain protein	glycosyl transferase; family 2
Gal4		SP1703	SP1703	conserved domain protein	conserved domain protein
Gal4		SP1712	SP1712	hypothetical protein	hypothetical protein
Gal4		SP1712	SP1638	hypothetical protein	iron-dependent transcriptional regulator
Gal4		SP1731	SP1731	conserved hypothetical protein	conserved hypothetical protein
Gal4		SP1731	SP1543	conserved hypothetical protein	conserved hypothetical protein; authentic point mutation
Gal4		SP1731	SP0008	conserved hypothetical protein	hypothetical protein
Gal4		SP1731	SP0983	conserved hypothetical protein	IS630-Spn1; transposase Orf2; degenerate
Gal4		SP1731	SP0711	conserved hypothetical protein	amino acid ABC transporter; permease protein
Gal4		SP1731	SP1633	conserved hypothetical protein	DNA-binding response regulator
Gal4		SP1731	SP2004	conserved hypothetical protein	hypothetical protein
Gal4		SP1731	SP2167	conserved hypothetical protein	L-fuculose kinase fucK; putative
Gal4		SP1731	SP0703	conserved hypothetical protein	hypothetical protein
Gal4		SP1731	SP1085	conserved hypothetical protein	IS1381; transposase OrfA; authentic frameshift
Gal4		SP1731	SP0644	conserved hypothetical protein	IS66 family element; Orf3; degenerate
Gal4		SP1731	SP2024	conserved hypothetical protein	PTS system; IIA component
Gal4		SP1731	SP0765	conserved hypothetical protein	conserved hypothetical protein
Gal4		SP1731	SP1776	conserved hypothetical protein	thioredoxin (trx)
Gal4		SP1731	SP0093	conserved hypothetical protein	hypothetical protein
Gal4		SP1735	SP0027	methionyl-tRNA formyltransferase (fmt)	ribose-phosphate pyrophosphokinase (prsA-1)
Gal4 MF		SP1741	SP1740	conserved hypothetical protein	conserved hypothetical protein
Gal4		SP1741	SP1522	conserved hypothetical protein	conserved domain protein
Gal4		SP1741	SP0248	conserved hypothetical protein	PTS system; IIA component
Gal4		SP1743	SP0216	conserved hypothetical protein	ribosomal protein L16 (rplP)
Gal4		SP1743	SP1146	conserved hypothetical protein	hypothetical protein
Gal4		SP1743	SP1006	conserved hypothetical protein	hypothetical protein
Gal4		SP1743	SP1908	conserved hypothetical protein	single-strand DNA-binding protein (ssbB)
Gal4		SP1745	SP1745	isochorismatase family protein	isochorismatase family protein
Gal4		SP1746	SP1163	conserved hypothetical protein	acetoin dehydrogenase; E1 component; beta subunit; putative
Gal4		SP1746	SP1746	conserved hypothetical protein	conserved hypothetical protein
Gal4		SP1746	SP1731	conserved hypothetical protein	conserved hypothetical protein
Gal4		SP1746	SP0472	conserved hypothetical protein	hypothetical protein
Gal4		SP1754	SP0027	conserved hypothetical protein	ribose-phosphate pyrophosphokinase (prsA-1)
Gal4		SP1754	SP0684	conserved hypothetical protein	hypothetical protein
Gal4		SP1757	SP1552	conserved hypothetical protein	cation efflux family protein
Gal4		SP1757	SP0195	conserved hypothetical protein	hypothetical protein
Gal4		SP1757	SP1054	conserved hypothetical protein	Tn5252; Orf 10 protein
Gal4		SP1757	SP0422	conserved hypothetical protein	3-oxoacyl-(acyl-carrier-protein) synthase II (fabF)
Gal4		SP1757	SP2027	conserved hypothetical protein	conserved hypothetical protein
Gal4		SP1757	SP1868	conserved hypothetical protein	conserved domain protein
Gal4		SP1757	SP1908	conserved hypothetical protein	single-strand DNA-binding protein (ssbB)
Gal4		SP1757	SP0737	conserved hypothetical protein	sodium-dependent transporter
Gal4		SP1757	SP2068	conserved hypothetical protein	cytidine/deoxycytidylate deaminase family protein
Gal4		SP1757	SP2110	conserved hypothetical protein	maltodextrin ABC transporter; permease protein (malD)
Gal4		SP1757	SP1543	conserved hypothetical protein	conserved hypothetical protein; authentic point mutation
Gal4		SP1757	SP1949	conserved hypothetical protein	hypothetical protein
Gal4	yes	SP1764	SP1851	glycosyl transferase; family 2	conserved hypothetical protein
Gal4		SP1764	SP1764	glycosyl transferase; family 2	glycosyl transferase; family 2
Gal4		SP1769	SP0441	glycosyl transferase; authentic frameshift	ribosomal protein L28 (rpmB)
Gal4		SP1792	SP0422	IS1167; transposase	3-oxoacyl-(acyl-carrier-protein) synthase II (fabF)
Gal4		SP1811	SP1812	tryptophan synthase; alpha subunit (trpA)	tryptophan synthase; beta subunit (trpB)
Gal4		SP1811	SP1983	tryptophan synthase; alpha subunit (trpA)	ribulose-phosphate 3-epimerase (rpe)
Gal4		SP1811	SP1535	tryptophan synthase; alpha subunit (trpA)	conserved hypothetical protein
Gal4		SP1811	SP1731	tryptophan synthase; alpha subunit (trpA)	conserved hypothetical protein
Gal4		SP1811	SP0891	tryptophan synthase; alpha subunit (trpA)	type I restriction-modification system; S subunit; putative
Gal4		SP1811	SP0795	tryptophan synthase; alpha subunit (trpA)	PEP-utilizing enzymes family protein
Gal4		SP1811	SP2168	tryptophan synthase; alpha subunit (trpA)	fucose operon repressor; putative
Gal4		SP1811	SP1886	tryptophan synthase; alpha subunit (trpA)	IS1167; transposase; degenerate
Gal4		SP1813	SP0942	N-(5'-phosphoribosyl)-anthranilate isomerase (trpF)	IS1381; transposase OrfA
Gal4		SP1813	SP0640	N-(5'-phosphoribosyl)-anthranilate isomerase (trpF)	hypothetical protein
Gal4		SP1813	SP1606	N-(5'-phosphoribosyl)-anthranilate isomerase (trpF)	glycosyl transferase; family 2
Gal4 MF		SP1851	SP1851	conserved hypothetical protein	conserved hypothetical protein
Gal4		SP1854	SP1208	galactose operon repressor (galR)	uridine kinase (udk)
Gal4		SP1856	SP1856	transcriptional regulator; MerR family	transcriptional regulator; MerR family
Gal4		SP1856	SP1515	transcriptional regulator; MerR family	IS1239; transposase; putative; degenerate
Gal4		SP1856	SP1870	transcriptional regulator; MerR family	iron-compound ABC transporter; permease protein
Gal4		SP1862	SP1146	hypothetical protein	hypothetical protein
Gal4		SP1870	SP0027	iron-compound ABC transporter; permease protein	ribose-phosphate pyrophosphokinase (prsA-1)
Gal4		SP1870	SP2132	iron-compound ABC transporter; permease protein	conserved hypothetical protein
Gal4		SP1870	SP1606	iron-compound ABC transporter; permease protein	glycosyl transferase; family 2
Gal4		SP1870	SP0180	iron-compound ABC transporter; permease protein	DNA-3-methyladenine glycosylase I (tag)
Gal4		SP1875	SP1807	conserved hypothetical protein	acetyltransferase; GNAT family
Gal4		SP1875	SP1242	conserved hypothetical protein	amino acid ABC transporter; ATP-binding protein
Gal4		SP1875	SP0319	conserved hypothetical protein	conserved domain protein
Gal4		SP1875	SP0640	conserved hypothetical protein	hypothetical protein
Gal4		SP1875	SP1913	conserved hypothetical protein	cspC-related protein; authentic point mutation
Gal4		SP1875	SP0429	conserved hypothetical protein	hypothetical protein
Gal4		SP1875	SP0792	conserved hypothetical protein	hypothetical protein
Gal4		SP1875	SP0655	conserved hypothetical protein	sodium/hydrogen exchanger family protein
Gal4		SP1875	SP0029	conserved hypothetical protein	hypothetical protein
Gal4		SP1875	SP0557	conserved hypothetical protein	ribosome-binding factor A (rbfA)
Gal4		SP1875	SP1868	conserved hypothetical protein	conserved domain protein
Gal4		SP1875	SP0248	conserved hypothetical protein	PTS system; IIA component
Gal4		SP1875	SP0108	conserved hypothetical protein	hypothetical protein
Gal4		SP1875	SP2151	conserved hypothetical protein	carbamate kinase (arcC)
Gal4		SP1875	SP0305	conserved hypothetical protein	PTS system; IIB component
Gal4		SP1875	SP0905	conserved hypothetical protein	conserved hypothetical protein
Gal4		SP1875	SP0139	conserved hypothetical protein	conserved domain protein
Gal4		SP1875	SP1601	conserved hypothetical protein	conserved hypothetical protein
Gal4		SP1875	SP1281	conserved hypothetical protein	hypothetical protein
Gal4		SP1881	SP1584	glutamate racemase (murI)	transcriptional regulator; putative
Gal4		SP1888	SP0139	oligopeptide ABC transporter; ATP-binding protein AmiE (amiE)	conserved domain protein
Gal4		SP1888	SP0792	oligopeptide ABC transporter; ATP-binding protein AmiE (amiE)	hypothetical protein
Gal4		SP1888	SP0111	oligopeptide ABC transporter; ATP-binding protein AmiE (amiE)	amino acid ABC transporter; ATP-binding protein; putative
Gal4		SP1888	SP2189	oligopeptide ABC transporter; ATP-binding protein AmiE (amiE)	TIM-barrel protein; putative; NifR3 family
Gal4		SP1888	SP0324	oligopeptide ABC transporter; ATP-binding protein AmiE (amiE)	PTS system; IIC component
Gal4		SP1888	SP1060	oligopeptide ABC transporter; ATP-binding protein AmiE (amiE)	hypothetical protein
Gal4		SP1888	SP2134	oligopeptide ABC transporter; ATP-binding protein AmiE (amiE)	ribosomal protein L32 (rpmF)
Gal4		SP1888	SP1386	oligopeptide ABC transporter; ATP-binding protein AmiE (amiE)	spermidine/putrescine ABC transporter; spermidine/putrescine-binding protein (potD)
Gal4		SP1888	SP1313	oligopeptide ABC transporter; ATP-binding protein AmiE (amiE)	IS66 family element; Orf2; interruption
Gal4		SP1888	SP2138	oligopeptide ABC transporter; ATP-binding protein AmiE (amiE)	IS1381; transposase OrfB
Gal4		SP1888	SP2157	oligopeptide ABC transporter; ATP-binding protein AmiE (amiE)	alcohol dehydrogenase; iron-containing
Gal4		SP1888	SP2130	oligopeptide ABC transporter; ATP-binding protein AmiE (amiE)	PTS system; IIB component; putative
Gal4		SP1888	SP1195	oligopeptide ABC transporter; ATP-binding protein AmiE (amiE)	IS1381; transposase OrfB
Gal4		SP1888	SP1617	oligopeptide ABC transporter; ATP-binding protein AmiE (amiE)	PTS system; IIC component
Gal4		SP1888	SP1719	oligopeptide ABC transporter; ATP-binding protein AmiE (amiE)	IS1239; transposase; putative; degenerate
Gal4		SP1888	SP1390	oligopeptide ABC transporter; ATP-binding protein AmiE (amiE)	UDP-N-acetylenolpyruvoylglucosamine reductase (murB)
Gal4		SP1888	SP0417	oligopeptide ABC transporter; ATP-binding protein AmiE (amiE)	3-oxoacyl-(acyl-carrier-protein) synthase III (fabH)
Gal4		SP1888	SP0353	oligopeptide ABC transporter; ATP-binding protein AmiE (amiE)	capsular polysaccharide biosynthesis protein Cps4H (cps4H)
Gal4		SP1888	SP1006	oligopeptide ABC transporter; ATP-binding protein AmiE (amiE)	hypothetical protein
Gal4		SP1888	SP1240	oligopeptide ABC transporter; ATP-binding protein AmiE (amiE)	conserved hypothetical protein
Gal4		SP1888	SP0856	oligopeptide ABC transporter; ATP-binding protein AmiE (amiE)	branched-chain amino acid aminotransferase (ilvE)
Gal4		SP1888	SP1913	oligopeptide ABC transporter; ATP-binding protein AmiE (amiE)	cspC-related protein; authentic point mutation
Gal4		SP1888	SP0276	oligopeptide ABC transporter; ATP-binding protein AmiE (amiE)	conserved hypothetical protein
Gal4		SP1888	SP1792	oligopeptide ABC transporter; ATP-binding protein AmiE (amiE)	IS1167; transposase
Gal4		SP1888	SP1165	oligopeptide ABC transporter; ATP-binding protein AmiE (amiE)	hypothetical protein
Gal4		SP1888	SP1949	oligopeptide ABC transporter; ATP-binding protein AmiE (amiE)	hypothetical protein
Gal4		SP1888	SP1695	oligopeptide ABC transporter; ATP-binding protein AmiE (amiE)	acetyl xylan esterase; putative
Gal4		SP1888	SP1635	oligopeptide ABC transporter; ATP-binding protein AmiE (amiE)	hypothetical protein
Gal4		SP1888	SP0238	oligopeptide ABC transporter; ATP-binding protein AmiE (amiE)	ACT domain protein
Gal4		SP1888	SP1281	oligopeptide ABC transporter; ATP-binding protein AmiE (amiE)	hypothetical protein
Gal4		SP1888	SP1760	oligopeptide ABC transporter; ATP-binding protein AmiE (amiE)	conserved domain protein
Gal4		SP1888	SP1412	oligopeptide ABC transporter; ATP-binding protein AmiE (amiE)	prolipoprotein diacylglyceryl transferase (lgt)
Gal4		SP1888	SP1975	oligopeptide ABC transporter; ATP-binding protein AmiE (amiE)	SpoIIIJ family protein
Gal4		SP1888	SP1888	oligopeptide ABC transporter; ATP-binding protein AmiE (amiE)	oligopeptide ABC transporter; ATP-binding protein AmiE (amiE)
Gal4		SP1888	SP1052	oligopeptide ABC transporter; ATP-binding protein AmiE (amiE)	phosphoesterase; putative
Gal4		SP1888	SP1887	oligopeptide ABC transporter; ATP-binding protein AmiE (amiE)	oligopeptide ABC transporter; ATP-binding protein AmiF (amiF)
Gal4		SP1902	SP2112	conserved hypothetical protein	maltose operon transcriptional repressor (malR)
Gal4		SP1902	SP2168	conserved hypothetical protein	fucose operon repressor; putative
Gal4		SP1902	SP0853	conserved hypothetical protein	hypothetical protein
Gal4		SP1903	SP2168	conserved hypothetical protein	fucose operon repressor; putative
Gal4		SP1910	SP1428	conserved hypothetical protein	conserved hypothetical protein
Gal4		SP1915	SP1088	hypothetical protein	DNA repair protein RadC (radC)
Gal4		SP1916	SP1606	PAP2 family protein	glycosyl transferase; family 2
Gal4		SP1916	SP2019	PAP2 family protein	ABC transporter; ATP-binding protein; truncation
Gal4		SP1941	SP1941	competence/damage-inducible protein CinA	competence/damage-inducible protein CinA
Gal4		SP1969	SP2168	type II DNA modification methyltransferase; putative	fucose operon repressor; putative
Gal4		SP1979	SP1979	pur operon repressor (purR)	pur operon repressor (purR)
Gal4		SP1982	SP1982	conserved hypothetical protein	conserved hypothetical protein
Gal4		SP1983	SP1881	ribulose-phosphate 3-epimerase (rpe)	glutamate racemase (murI)
Gal4		SP1983	SP1355	ribulose-phosphate 3-epimerase (rpe)	ribosomal protein L10 (rplJ)
Gal4		SP1983	SP1617	ribulose-phosphate 3-epimerase (rpe)	PTS system; IIC component
Gal4		SP1985	SP0108	dimethyladenosine transferase (ksgA)	hypothetical protein
Gal4		SP1985	SP0217	dimethyladenosine transferase (ksgA)	ribosomal protein L29 (rpmC)
Gal4		SP2007	SP1601	transcription antitermination protein NusG (nusG)	conserved hypothetical protein
Gal4		SP2012	SP2012	glyceraldehyde 3-phosphate dehydrogenase (gap)	glyceraldehyde 3-phosphate dehydrogenase (gap)
Gal4		SP2012	SP1288	glyceraldehyde 3-phosphate dehydrogenase (gap)	conserved hypothetical protein
Gal4		SP2012	SP1240	glyceraldehyde 3-phosphate dehydrogenase (gap)	conserved hypothetical protein
Gal4		SP2045	SP0920	conserved hypothetical protein	carboxynorspermidine decarboxylase (nspC)
Gal4		SP2045	SP0707	conserved hypothetical protein	ABC transporter; ATP-binding protein
Gal4		SP2055	SP2055	alcohol dehydrogenase; zinc-containing	alcohol dehydrogenase; zinc-containing
Gal4		SP2055	SP2122	alcohol dehydrogenase; zinc-containing	conserved hypothetical protein
Gal4		SP2055	SP0853	alcohol dehydrogenase; zinc-containing	hypothetical protein
Gal4		SP2055	SP0799	alcohol dehydrogenase; zinc-containing	sensor histidine kinase CiaH (ciaH)
Gal4		SP2055	SP1913	alcohol dehydrogenase; zinc-containing	cspC-related protein; authentic point mutation
Gal4		SP2055	SP1208	alcohol dehydrogenase; zinc-containing	uridine kinase (udk)
Gal4		SP2055	SP1535	alcohol dehydrogenase; zinc-containing	conserved hypothetical protein
Gal4		SP2055	SP0276	alcohol dehydrogenase; zinc-containing	conserved hypothetical protein
Gal4		SP2055	SP0139	alcohol dehydrogenase; zinc-containing	conserved domain protein
Gal4		SP2067	SP1933	hypothetical protein	hypothetical protein
Gal4		SP2067	SP1812	hypothetical protein	tryptophan synthase; beta subunit (trpB)
Gal4		SP2068	SP2068	cytidine/deoxycytidylate deaminase family protein	cytidine/deoxycytidylate deaminase family protein
Gal4		SP2068	SP2055	cytidine/deoxycytidylate deaminase family protein	alcohol dehydrogenase; zinc-containing
Gal4		SP2068	SP0139	cytidine/deoxycytidylate deaminase family protein	conserved domain protein
Gal4		SP2068	SP1163	cytidine/deoxycytidylate deaminase family protein	acetoin dehydrogenase; E1 component; beta subunit; putative
Gal4		SP2068	SP1161	cytidine/deoxycytidylate deaminase family protein	acetoin dehydrogenase complex; E3 component; dihydrolipoamide dehydrogenase; putative
Gal4		SP2091	SP0707	glycerol-3-phosphate dehydrogenase (NAD(P)+) (gpsA)	ABC transporter; ATP-binding protein
Gal4		SP2091	SP2091	glycerol-3-phosphate dehydrogenase (NAD(P)+) (gpsA)	glycerol-3-phosphate dehydrogenase (NAD(P)+) (gpsA)
Gal4		SP2096	SP2096	peptidase; M20/M25/M40 family	peptidase; M20/M25/M40 family
Gal4		SP2119	SP2119	transcriptional regulator; putative	transcriptional regulator; putative
Gal4		SP2127	SP2128	transketolase; C-terminal subunit	transketolase; N-terminal subunit
Gal4		SP2164	SP1537	PTS system; IIA component	general stress protein 13; putative
Gal4		SP2164	SP1197	PTS system; IIA component	conserved hypothetical protein
Gal4		SP2164	SP2090	PTS system; IIA component	transcriptional regulator
Gal4		SP2164	SP0699	PTS system; IIA component	hypothetical protein
Gal4		SP2164	SP0142	PTS system; IIA component	hypothetical protein
Gal4		SP2164	SP2134	PTS system; IIA component	ribosomal protein L32 (rpmF)
Gal4		SP2164	SP0851	PTS system; IIA component	conserved hypothetical protein
Gal4		SP2164	SP1042	PTS system; IIA component	hypothetical protein
Gal4		SP2164	SP1228	PTS system; IIA component	A/G-specific adenine glycosylase (mutY)
Gal4		SP2164	SP0592	PTS system; IIA component	conserved hypothetical protein
Gal4	yes	SP2167	SP2168	L-fuculose kinase fucK; putative	fucose operon repressor; putative
Gal4		SP2168	SP2168	fucose operon repressor; putative	fucose operon repressor; putative
Gal4		SP2168	SP0607	fucose operon repressor; putative	amino acid ABC transporter; permease protein
Gal4		SP2168	SP0749	fucose operon repressor; putative	branched-chain amino acid ABC transporter; amino acid-binding protein (livJ)
Gal4		SP2168	SP1208	fucose operon repressor; putative	uridine kinase (udk)
Gal4		SP2168	SP0263	fucose operon repressor; putative	eep protein (eep)
Gal4		SP2168	SP1552	fucose operon repressor; putative	cation efflux family protein
Gal4		SP2168	SP0703	fucose operon repressor; putative	hypothetical protein
Gal4		SP2168	SP0983	fucose operon repressor; putative	IS630-Spn1; transposase Orf2; degenerate
Gal4		SP2168	SP0123	fucose operon repressor; putative	competence-induced protein Ccs1 (ccs1)
Gal4		SP2168	SP2021	fucose operon repressor; putative	glycosyl hydrolase; family 1
Gal4		SP2171	SP0853	zinc ABC transporter; ATP-binding protein (adcC)	hypothetical protein
Gal4		SP2171	SP1980	zinc ABC transporter; ATP-binding protein (adcC)	cmp-binding-factor 1 (cbf1)
Gal4		SP2174	SP0195	D-alanyl carrier protein (dltC)	hypothetical protein
Gal4		SP2174	SP1183	D-alanyl carrier protein (dltC)	hypothetical protein
Gal4		SP2174	SP0557	D-alanyl carrier protein (dltC)	ribosome-binding factor A (rbfA)
Gal4		SP2174	SP0111	D-alanyl carrier protein (dltC)	amino acid ABC transporter; ATP-binding protein; putative
Gal4		SP2174	SP1310	D-alanyl carrier protein (dltC)	IS1381; transposase OrfA
Gal4		SP2174	SP1477	D-alanyl carrier protein (dltC)	hypothetical protein
Gal4		SP2174	SP2130	D-alanyl carrier protein (dltC)	PTS system; IIB component; putative
Gal4		SP2174	SP1208	D-alanyl carrier protein (dltC)	uridine kinase (udk)
Gal4		SP2174	SP1924	D-alanyl carrier protein (dltC)	hypothetical protein
Gal4		SP2174	SP1908	D-alanyl carrier protein (dltC)	single-strand DNA-binding protein (ssbB)
Gal4		SP2174	SP1006	D-alanyl carrier protein (dltC)	hypothetical protein
Gal4		SP2174	SP1934	D-alanyl carrier protein (dltC)	hypothetical protein
Gal4		SP2174	SP0654	D-alanyl carrier protein (dltC)	hypothetical protein
Gal4		SP2174	SP2021	D-alanyl carrier protein (dltC)	glycosyl hydrolase; family 1
Gal4		SP2174	SP0217	D-alanyl carrier protein (dltC)	ribosomal protein L29 (rpmC)
Gal4		SP2174	SP0615	D-alanyl carrier protein (dltC)	beta-lactam resistance factor (fibA)
Gal4		SP2174	SP0490	D-alanyl carrier protein (dltC)	hypothetical protein
Gal4		SP2174	SP1678	D-alanyl carrier protein (dltC)	hypothetical protein
Gal4		SP2174	SP0092	D-alanyl carrier protein (dltC)	ABC transporter; substrate-binding protein
Gal4		SP2174	SP2144	D-alanyl carrier protein (dltC)	conserved hypothetical protein
Gal4		SP2174	SP1436	D-alanyl carrier protein (dltC)	hypothetical protein
Gal4		SP2174	SP1135	D-alanyl carrier protein (dltC)	hypothetical protein
Gal4		SP2174	SP0749	D-alanyl carrier protein (dltC)	branched-chain amino acid ABC transporter; amino acid-binding protein (livJ)
Gal4		SP2174	SP1125	D-alanyl carrier protein (dltC)	phosphoserine phosphatase SerB; degenerate
Gal4		SP2174	SP1533	D-alanyl carrier protein (dltC)	conserved domain protein
Gal4		SP2182	SP0229	hypothetical protein	ribosomal protein L15 (rplO)
Gal4		SP2182	SP1163	hypothetical protein	acetoin dehydrogenase; E1 component; beta subunit; putative
Gal4		SP2182	SP1980	hypothetical protein	cmp-binding-factor 1 (cbf1)
Gal4		SP2227	SP1672	recF protein (recF)	recombination protein RecR (recR)
Gal4		SP2227	SP2227	recF protein (recF)	recF protein (recF)
Gal4		SP2241	SP1606	unknown	glycosyl transferase; family 2
Gal4		SP2241	SP2193	unknown	DNA-binding response regulator
Gal4		SP2241	SP1731	unknown	conserved hypothetical protein
LexA	yes	SP1562	SP1017	hypothetical protein	4-oxalocrotonate tautomerase (xylH)
LexA	yes	SP0448	SP1017	hypothetical protein	4-oxalocrotonate tautomerase (xylH)
LexA	yes	SP1139	SP1017	hypothetical protein	4-oxalocrotonate tautomerase (xylH)
LexA	yes	SP0127	SP1017	conserved hypothetical protein	4-oxalocrotonate tautomerase (xylH)
LexA		SP1223	SP0333	conserved hypothetical protein	transcriptional regulator; putative
LexA		SP0448	SP0333	hypothetical protein	transcriptional regulator; putative
LexA	yes	SP0652	SP0333	conserved hypothetical protein	transcriptional regulator; putative
LexA		SP0560	SP1206	hypothetical protein	exodeoxyribonuclease VII; small subunit (xseB)
LexA	yes	SP0108	SP1206	hypothetical protein	exodeoxyribonuclease VII; small subunit (xseB)
LexA	yes	SP1630	SP1206	hypothetical protein	exodeoxyribonuclease VII; small subunit (xseB)
LexA	yes	SP1223	SP0232	conserved hypothetical protein	translation initiation factor IF-1 (infA)
LexA	yes	SP1902	SP0232	conserved hypothetical protein	translation initiation factor IF-1 (infA)
LexA	yes	SP1139	SP0232	hypothetical protein	translation initiation factor IF-1 (infA)
LexA	yes	SP0127	SP0232	conserved hypothetical protein	translation initiation factor IF-1 (infA)
LexA	yes	SP1630	SP0029	hypothetical protein	hypothetical protein
LexA		SP1223	SP0822	conserved hypothetical protein	conserved hypothetical protein
LexA		SP0760	SP0122	hypothetical protein	conserved hypothetical protein
LexA		SP1153	SP2174	hypothetical protein	D-alanyl carrier protein (dltC)
LexA	yes	SP1142	SP2174	hypothetical protein	D-alanyl carrier protein (dltC)
LexA	yes	SP0373	SP0776	conserved hypothetical protein	KH domain protein
LexA MF	yes	SP0782	SP0782	conserved hypothetical protein	conserved hypothetical protein
LexA		SP0276	SP0782	conserved hypothetical protein	conserved hypothetical protein
LexA		SP1304	SP1740	hypothetical protein	conserved hypothetical protein
LexA		SP1049	SP1740	hypothetical protein	conserved hypothetical protein
LexA		SP0389	SP1740	hypothetical protein	conserved hypothetical protein
LexA		SP1223	SP1740	conserved hypothetical protein	conserved hypothetical protein
LexA		SP0276	SP1740	conserved hypothetical protein	conserved hypothetical protein
LexA		SP1902	SP1740	conserved hypothetical protein	conserved hypothetical protein
LexA		SP1630	SP1740	hypothetical protein	conserved hypothetical protein
LexA		SP0841	SP1740	conserved hypothetical protein	conserved hypothetical protein
LexA	yes	SP0275	SP0275	conserved hypothetical protein	conserved hypothetical protein
LexA	yes	SP1761	SP2202	hypothetical protein	conserved hypothetical protein
LexA	yes	SP1846	SP0201	conserved hypothetical protein; degenerate	hypothetical protein
LexA		SP0389	SP0007	hypothetical protein	S4 domain protein
LexA		SP0276	SP0007	conserved hypothetical protein	S4 domain protein
LexA		SP0841	SP0007	conserved hypothetical protein	S4 domain protein
LexA		SP0497	SP0639	hypothetical protein	hypothetical protein
LexA		SP1562	SP0639	hypothetical protein	hypothetical protein
LexA		SP1949	SP0639	hypothetical protein	hypothetical protein
LexA	yes	SP0924	SP0639	hypothetical protein	hypothetical protein
LexA		SP0389	SP0639	hypothetical protein	hypothetical protein
LexA		SP0276	SP0639	conserved hypothetical protein	hypothetical protein
LexA	yes	SP0639	SP0639	hypothetical protein	hypothetical protein
LexA	yes	SP1728	SP0639	hypothetical protein	hypothetical protein
LexA	yes	SP1832	SP0639	hypothetical protein	hypothetical protein
LexA	yes	SP1935	SP0639	hypothetical protein	hypothetical protein
LexA	yes	SP0442	SP0639	conserved hypothetical protein	hypothetical protein
LexA		SP1173	SP0639	conserved hypothetical protein	hypothetical protein
LexA	yes	SP1691	SP0639	conserved hypothetical protein	hypothetical protein
LexA		SP0760	SP0639	hypothetical protein	hypothetical protein
LexA	yes	SP0841	SP0639	conserved hypothetical protein	hypothetical protein
LexA	yes	SP0998	SP0816	hypothetical protein	hypothetical protein
LexA		SP0998	SP0438	hypothetical protein	glutamyl-tRNA(Gln) amidotransferase; C subunit (gatC)
LexA		SP1304	SP0194	hypothetical protein	conserved hypothetical protein
LexA		SP0316	SP0194	hypothetical protein	conserved hypothetical protein
LexA		SP1353	SP0194	hypothetical protein	conserved hypothetical protein
LexA		SP0497	SP0194	hypothetical protein	conserved hypothetical protein
LexA		SP0072	SP0194	hypothetical protein	conserved hypothetical protein
LexA		SP1049	SP0194	hypothetical protein	conserved hypothetical protein
LexA		SP1562	SP0194	hypothetical protein	conserved hypothetical protein
LexA		SP1818	SP0194	hypothetical protein	conserved hypothetical protein
LexA		SP0559	SP0194	hypothetical protein	conserved hypothetical protein
LexA		SP1949	SP0194	hypothetical protein	conserved hypothetical protein
LexA		SP1723	SP0194	hypothetical protein	conserved hypothetical protein
LexA		SP0997	SP0194	hypothetical protein	conserved hypothetical protein
LexA		SP0134	SP0194	hypothetical protein	conserved hypothetical protein
LexA		SP0924	SP0194	hypothetical protein	conserved hypothetical protein
LexA		SP0560	SP0194	hypothetical protein	conserved hypothetical protein
LexA		SP1494	SP0194	hypothetical protein	conserved hypothetical protein
LexA		SP1223	SP0194	conserved hypothetical protein	conserved hypothetical protein
LexA		SP0275	SP0194	conserved hypothetical protein	conserved hypothetical protein
LexA		SP0448	SP0194	hypothetical protein	conserved hypothetical protein
LexA		SP0587	SP0194	hypothetical protein	conserved hypothetical protein
LexA Gal4	Yes Gal4 LexA	SP0276	SP0194	conserved hypothetical protein	conserved hypothetical protein
LexA		SP0554	SP0194	conserved hypothetical protein	conserved hypothetical protein
LexA		SP1832	SP0194	hypothetical protein	conserved hypothetical protein
LexA		SP0031	SP0194	hypothetical protein	conserved hypothetical protein
LexA		SP1986	SP0194	hypothetical protein	conserved hypothetical protein
LexA		SP1093	SP0194	hypothetical protein	conserved hypothetical protein
LexA		SP1281	SP0194	hypothetical protein	conserved hypothetical protein
LexA		SP1543	SP0194	conserved hypothetical protein; authentic point mutation	conserved hypothetical protein
LexA		SP1750	SP0194	conserved hypothetical protein	conserved hypothetical protein
LexA		SP0882	SP0194	conserved hypothetical protein	conserved hypothetical protein
LexA		SP0767	SP0194	conserved hypothetical protein	conserved hypothetical protein
LexA		SP0652	SP0194	conserved hypothetical protein	conserved hypothetical protein
LexA		SP0841	SP0194	conserved hypothetical protein	conserved hypothetical protein
LexA		SP0649	SP0194	conserved hypothetical protein; degenerate	conserved hypothetical protein
LexA		SP0448	SP1737	hypothetical protein	DNA-directed RNA polymerase; omega subunit; putative
LexA		SP0316	SP1186	hypothetical protein	PTS system; lactose-specific IIA component (lacF-2)
LexA		SP0448	SP1060	hypothetical protein	hypothetical protein
LexA		SP1543	SP0031	conserved hypothetical protein; authentic point mutation	hypothetical protein
LexA		SP1723	SP0308	hypothetical protein	PTS system; IIA component
LexA Gal4		SP0998	SP0308	hypothetical protein	PTS system; IIA component
LexA		SP0997	SP1986	hypothetical protein	hypothetical protein
LexA	yes	SP0127	SP1986	conserved hypothetical protein	hypothetical protein
LexA	yes	SP1327	SP1986	conserved hypothetical protein	hypothetical protein
LexA	yes	SP1910	SP1986	conserved hypothetical protein	hypothetical protein
LexA		SP0355	SP0789	hypothetical protein	conserved hypothetical protein
LexA		SP0649	SP0789	conserved hypothetical protein; degenerate	conserved hypothetical protein
LexA		SP1302	SP2024	conserved hypothetical protein	PTS system; IIA component
LexA		SP1049	SP1288	hypothetical protein	conserved hypothetical protein
LexA		SP1223	SP1288	conserved hypothetical protein	conserved hypothetical protein
LexA	yes	SP0448	SP1288	hypothetical protein	conserved hypothetical protein
LexA		SP0448	SP0476	hypothetical protein	PTS system; lactose-specific IIA component (lacF-1)
LexA		SP0355	SP0476	hypothetical protein	PTS system; lactose-specific IIA component (lacF-1)
LexA	yes	SP1353	SP1372	hypothetical protein	conserved hypothetical protein
LexA		SP1818	SP1372	hypothetical protein	conserved hypothetical protein
LexA		SP1723	SP1372	hypothetical protein	conserved hypothetical protein
LexA	yes	SP0772	SP1372	hypothetical protein	conserved hypothetical protein
LexA	yes	SP0134	SP1372	hypothetical protein	conserved hypothetical protein
LexA	yes	SP0067	SP1372	hypothetical protein	conserved hypothetical protein
LexA		SP0649	SP1372	conserved hypothetical protein; degenerate	conserved hypothetical protein
LexA		SP1304	SP0226	hypothetical protein	ribosomal protein L18 (rplR)
LexA		SP0448	SP0226	hypothetical protein	ribosomal protein L18 (rplR)
LexA	yes	SP0127	SP0703	conserved hypothetical protein	hypothetical protein
LexA	yes	SP1910	SP0703	conserved hypothetical protein	hypothetical protein
LexA	yes	SP1562	SP1935	hypothetical protein	hypothetical protein
LexA		SP0997	SP1935	hypothetical protein	hypothetical protein
LexA	yes	SP1139	SP1935	hypothetical protein	hypothetical protein
LexA	yes	SP0127	SP1935	conserved hypothetical protein	hypothetical protein
LexA		SP1049	SP1699	hypothetical protein	holo-(acyl-carrier protein) synthase (acpS)
LexA		SP1562	SP1699	hypothetical protein	holo-(acyl-carrier protein) synthase (acpS)
LexA		SP1302	SP1699	conserved hypothetical protein	holo-(acyl-carrier protein) synthase (acpS)
LexA		SP0072	SP0442	hypothetical protein	conserved hypothetical protein
LexA		SP0924	SP0442	hypothetical protein	conserved hypothetical protein
LexA		SP0448	SP0442	hypothetical protein	conserved hypothetical protein
LexA	yes	SP1543	SP0442	conserved hypothetical protein; authentic point mutation	conserved hypothetical protein
LexA Gal4	yes	SP0434	SP0442	conserved hypothetical protein	conserved hypothetical protein
LexA		SP1304	SP1289	hypothetical protein	hypothetical protein
LexA		SP0663	SP0280	conserved hypothetical protein	ribosomal small subunit pseudouridine synthase A (rsuA-1)
LexA	yes	SP0841	SP1874	conserved hypothetical protein	ribosomal large subunit pseudouridine synthase B (rluB)
LexA		SP1912	SP0421	hypothetical protein	3-oxoacyl-[acyl-carrier protein] reductase (fabG)
LexA		SP1949	SP1457	hypothetical protein	spoU rRNA methylase family protein
LexA		SP1223	SP1457	conserved hypothetical protein	spoU rRNA methylase family protein
LexA		SP0276	SP1457	conserved hypothetical protein	spoU rRNA methylase family protein
LexA	yes	SP1902	SP1457	conserved hypothetical protein	spoU rRNA methylase family protein
LexA		SP0355	SP1876	hypothetical protein	conserved hypothetical protein
LexA	yes	SP1304	SP1547	hypothetical protein	conserved hypothetical protein
LexA		SP0924	SP1547	hypothetical protein	conserved hypothetical protein
LexA		SP1302	SP1547	conserved hypothetical protein	conserved hypothetical protein
LexA		SP0448	SP1547	hypothetical protein	conserved hypothetical protein
LexA		SP1132	SP1547	hypothetical protein	conserved hypothetical protein
LexA		SP0276	SP1547	conserved hypothetical protein	conserved hypothetical protein
LexA		SP1832	SP1547	hypothetical protein	conserved hypothetical protein
LexA	yes	SP1935	SP1547	hypothetical protein	conserved hypothetical protein
LexA		SP1543	SP1547	conserved hypothetical protein; authentic point mutation	conserved hypothetical protein
LexA		SP1173	SP1547	conserved hypothetical protein	conserved hypothetical protein
LexA		SP1562	SP0661	hypothetical protein	DNA-binding response regulator
LexA		SP0997	SP0661	hypothetical protein	DNA-binding response regulator
LexA		SP0448	SP0661	hypothetical protein	DNA-binding response regulator
LexA		SP0663	SP0661	conserved hypothetical protein	DNA-binding response regulator
LexA		SP0841	SP0526	conserved hypothetical protein	response regulator BlpR (blpR)
LexA		SP1049	SP1460	hypothetical protein	amino acid ABC transporter; ATP-binding protein
LexA		SP0924	SP1460	hypothetical protein	amino acid ABC transporter; ATP-binding protein
LexA		SP1302	SP1460	conserved hypothetical protein	amino acid ABC transporter; ATP-binding protein
LexA		SP0448	SP1460	hypothetical protein	amino acid ABC transporter; ATP-binding protein
LexA		SP1132	SP1460	hypothetical protein	amino acid ABC transporter; ATP-binding protein
LexA		SP0276	SP1460	conserved hypothetical protein	amino acid ABC transporter; ATP-binding protein
LexA		SP0639	SP1460	hypothetical protein	amino acid ABC transporter; ATP-binding protein
LexA		SP1832	SP1460	hypothetical protein	amino acid ABC transporter; ATP-binding protein
LexA		SP1543	SP1460	conserved hypothetical protein; authentic point mutation	amino acid ABC transporter; ATP-binding protein
LexA		SP1173	SP1460	conserved hypothetical protein	amino acid ABC transporter; ATP-binding protein
LexA		SP1348	SP1460	conserved hypothetical protein	amino acid ABC transporter; ATP-binding protein
LexA		SP0663	SP1781	conserved hypothetical protein	conserved hypothetical protein
LexA		SP0924	SP0912	hypothetical protein	ABC transporter; ATP-binding protein
LexA		SP1302	SP0912	conserved hypothetical protein	ABC transporter; ATP-binding protein
LexA		SP0448	SP0912	hypothetical protein	ABC transporter; ATP-binding protein
LexA		SP1132	SP0912	hypothetical protein	ABC transporter; ATP-binding protein
LexA		SP0276	SP0912	conserved hypothetical protein	ABC transporter; ATP-binding protein
LexA		SP1832	SP0912	hypothetical protein	ABC transporter; ATP-binding protein
LexA		SP0108	SP0912	hypothetical protein	ABC transporter; ATP-binding protein
LexA		SP1281	SP0912	hypothetical protein	ABC transporter; ATP-binding protein
LexA	yes	SP1935	SP0912	hypothetical protein	ABC transporter; ATP-binding protein
LexA		SP1543	SP0912	conserved hypothetical protein; authentic point mutation	ABC transporter; ATP-binding protein
LexA	yes	SP1173	SP0912	conserved hypothetical protein	ABC transporter; ATP-binding protein
LexA		SP1348	SP0912	conserved hypothetical protein	ABC transporter; ATP-binding protein
LexA	yes	SP1630	SP0912	hypothetical protein	ABC transporter; ATP-binding protein
LexA		SP1153	SP1182	hypothetical protein	lactose phosphotransferase system repressor (lacR-2)
LexA		SP1912	SP0752	hypothetical protein	branched-chain amino acid ABC transporter; ATP-binding protein (livG)
LexA		SP1327	SP0752	conserved hypothetical protein	branched-chain amino acid ABC transporter; ATP-binding protein (livG)
LexA	yes	SP1818	SP1862	hypothetical protein	hypothetical protein
LexA	yes	SP0448	SP1862	hypothetical protein	hypothetical protein
LexA	yes	SP1630	SP1862	hypothetical protein	hypothetical protein
LexA		SP1304	SP1598	hypothetical protein	phosphomethylpyrimidine kinase; putative
LexA		SP1049	SP1598	hypothetical protein	phosphomethylpyrimidine kinase; putative
LexA		SP1302	SP1598	conserved hypothetical protein	phosphomethylpyrimidine kinase; putative
LexA		SP1132	SP1598	hypothetical protein	phosphomethylpyrimidine kinase; putative
LexA		SP1348	SP1598	conserved hypothetical protein	phosphomethylpyrimidine kinase; putative
LexA		SP1630	SP1598	hypothetical protein	phosphomethylpyrimidine kinase; putative
LexA		SP1139	SP0036	hypothetical protein	conserved hypothetical protein
LexA	yes Gal4 LexA	SP0871	SP0867	conserved hypothetical protein	ABC transporter; ATP-binding protein
LexA		SP1223	SP1902	conserved hypothetical protein	conserved hypothetical protein
LexA Gal4	yes	SP1902	SP1902	conserved hypothetical protein	conserved hypothetical protein
LexA		SP1049	SP0614	hypothetical protein	tributyrin esterase (estA)
LexA		SP0841	SP1662	conserved hypothetical protein	ylmH protein (ylmH)
LexA	yes	SP2183	SP1269	hypothetical protein	choline kinase (pck)
LexA		SP0924	SP1246	hypothetical protein	Cof family protein
LexA		SP1912	SP1215	hypothetical protein	transporter; FNT family; putative
LexA		SP0663	SP0724	conserved hypothetical protein	hydroxyethylthiazole kinase; putative
LexA		SP0072	SP0129	hypothetical protein	glycoprotease family protein
LexA	yes	SP1818	SP0129	hypothetical protein	glycoprotease family protein
LexA	yes	SP1723	SP0129	hypothetical protein	glycoprotease family protein
LexA	yes	SP0560	SP0129	hypothetical protein	glycoprotease family protein
LexA		SP1132	SP0129	hypothetical protein	glycoprotease family protein
LexA	yes	SP0031	SP0129	hypothetical protein	glycoprotease family protein
LexA	yes	SP1944	SP0129	conserved hypothetical protein TIGR00150	glycoprotease family protein
LexA Gal4 MF	yes Gal4 LexA	SP0127	SP0129	conserved hypothetical protein	glycoprotease family protein
LexA		SP1126	SP2012	conserved hypothetical protein TIGR00045	glyceraldehyde 3-phosphate dehydrogenase (gap)
LexA	yes	SP1126	SP1607	conserved hypothetical protein TIGR00045	UDP-glucose 4-epimerase (galE-1)
LexA		SP1912	SP0285	hypothetical protein	alcohol dehydrogenase; zinc-containing
LexA		SP1049	SP1270	hypothetical protein	alcohol dehydrogenase; zinc-containing
LexA		SP1049	SP1416	hypothetical protein	S-adenosylmethionine:tRNA ribosyltransferase-isomerase (queA)
LexA		SP1562	SP1416	hypothetical protein	S-adenosylmethionine:tRNA ribosyltransferase-isomerase (queA)
LexA		SP1818	SP1416	hypothetical protein	S-adenosylmethionine:tRNA ribosyltransferase-isomerase (queA)
LexA	yes	SP0924	SP1416	hypothetical protein	S-adenosylmethionine:tRNA ribosyltransferase-isomerase (queA)
LexA		SP0560	SP1416	hypothetical protein	S-adenosylmethionine:tRNA ribosyltransferase-isomerase (queA)
LexA		SP0448	SP1416	hypothetical protein	S-adenosylmethionine:tRNA ribosyltransferase-isomerase (queA)
LexA		SP1348	SP1416	conserved hypothetical protein	S-adenosylmethionine:tRNA ribosyltransferase-isomerase (queA)
LexA		SP1933	SP1416	hypothetical protein	S-adenosylmethionine:tRNA ribosyltransferase-isomerase (queA)
LexA	yes	SP1197	SP1416	conserved hypothetical protein	S-adenosylmethionine:tRNA ribosyltransferase-isomerase (queA)
LexA	yes	SP1846	SP1416	conserved hypothetical protein; degenerate	S-adenosylmethionine:tRNA ribosyltransferase-isomerase (queA)
LexA	yes	SP2081	SP1416	conserved hypothetical protein	S-adenosylmethionine:tRNA ribosyltransferase-isomerase (queA)
LexA	yes	SP0767	SP1416	conserved hypothetical protein	S-adenosylmethionine:tRNA ribosyltransferase-isomerase (queA)
LexA	yes	SP1630	SP1416	hypothetical protein	S-adenosylmethionine:tRNA ribosyltransferase-isomerase (queA)
LexA		SP1924	SP1416	hypothetical protein	S-adenosylmethionine:tRNA ribosyltransferase-isomerase (queA)
LexA		SP0072	SP1700	hypothetical protein	phospho-2-dehydro-3-deoxyheptonate aldolase
LexA		SP1049	SP1700	hypothetical protein	phospho-2-dehydro-3-deoxyheptonate aldolase
LexA		SP1132	SP1700	hypothetical protein	phospho-2-dehydro-3-deoxyheptonate aldolase
LexA	yes	SP0127	SP1700	conserved hypothetical protein	phospho-2-dehydro-3-deoxyheptonate aldolase
LexA		SP1912	SP0267	hypothetical protein	oxidoreductase; putative
LexA		SP1565	SP0267	conserved hypothetical protein	oxidoreductase; putative
LexA		SP0067	SP0845	hypothetical protein	lipoprotein
LexA		SP1912	SP2055	hypothetical protein	alcohol dehydrogenase; zinc-containing
LexA		SP1565	SP2055	conserved hypothetical protein	alcohol dehydrogenase; zinc-containing
LexA	yes	SP1630	SP1094	hypothetical protein	aminotransferase; class-V
LexA	yes	SP0316	SP1276	hypothetical protein	carbamoyl-phosphate synthase; small subunit (carA)
LexA		SP1562	SP1276	hypothetical protein	carbamoyl-phosphate synthase; small subunit (carA)
LexA		SP1132	SP1276	hypothetical protein	carbamoyl-phosphate synthase; small subunit (carA)
LexA		SP1912	SP1276	hypothetical protein	carbamoyl-phosphate synthase; small subunit (carA)
LexA	yes	SP1779	SP1276	hypothetical protein	carbamoyl-phosphate synthase; small subunit (carA)
LexA	yes	SP1777	SP1276	conserved hypothetical protein	carbamoyl-phosphate synthase; small subunit (carA)
LexA		SP1630	SP1276	hypothetical protein	carbamoyl-phosphate synthase; small subunit (carA)
LexA		SP1049	SP1009	hypothetical protein	ferrochelatase (hemH)
LexA		SP0560	SP1009	hypothetical protein	ferrochelatase (hemH)
LexA	yes	SP0276	SP1009	conserved hypothetical protein	ferrochelatase (hemH)
LexA	yes	SP1027	SP1009	conserved hypothetical protein	ferrochelatase (hemH)
LexA		SP1304	SP0921	hypothetical protein	conserved hypothetical protein
LexA		SP1049	SP0921	hypothetical protein	conserved hypothetical protein
LexA		SP0926	SP0921	hypothetical protein	conserved hypothetical protein
LexA		SP1545	SP0921	conserved hypothetical protein	conserved hypothetical protein
LexA	yes	SP0033	SP0755	conserved hypothetical protein	peptide chain release factor 2; authentic frameshift (prfB)
LexA	yes	SP0373	SP2227	conserved hypothetical protein	recF protein (recF)
LexA		SP1049	SP1742	hypothetical protein	conserved hypothetical protein
LexA	yes	SP1742	SP1742	conserved hypothetical protein	conserved hypothetical protein
LexA		SP1562	SP0952	hypothetical protein	alanine dehydrogenase; authentic frameshift (ald)
LexA		SP1949	SP0952	hypothetical protein	alanine dehydrogenase; authentic frameshift (ald)
LexA		SP0389	SP0952	hypothetical protein	alanine dehydrogenase; authentic frameshift (ald)
LexA		SP1132	SP0952	hypothetical protein	alanine dehydrogenase; authentic frameshift (ald)
LexA		SP0276	SP0952	conserved hypothetical protein	alanine dehydrogenase; authentic frameshift (ald)
LexA	yes	SP0639	SP0952	hypothetical protein	alanine dehydrogenase; authentic frameshift (ald)
LexA		SP1173	SP0952	conserved hypothetical protein	alanine dehydrogenase; authentic frameshift (ald)
LexA		SP1779	SP0952	hypothetical protein	alanine dehydrogenase; authentic frameshift (ald)
LexA		SP1846	SP0952	conserved hypothetical protein; degenerate	alanine dehydrogenase; authentic frameshift (ald)
LexA		SP0760	SP0952	hypothetical protein	alanine dehydrogenase; authentic frameshift (ald)
LexA	yes	SP1327	SP0952	conserved hypothetical protein	alanine dehydrogenase; authentic frameshift (ald)
LexA	yes	SP0276	SP0178	conserved hypothetical protein	riboflavin biosynthesis protein RibD (ribD)
LexA		SP0072	SP1749	hypothetical protein	GTP-binding protein
LexA		SP1049	SP1749	hypothetical protein	GTP-binding protein
LexA		SP1818	SP1749	hypothetical protein	GTP-binding protein
LexA		SP0560	SP1749	hypothetical protein	GTP-binding protein
LexA		SP1049	SP1073	hypothetical protein	RNA polymerase sigma-70 factor (rpoD)
LexA		SP0373	SP1073	conserved hypothetical protein	RNA polymerase sigma-70 factor (rpoD)
LexA		SP1846	SP1073	conserved hypothetical protein; degenerate	RNA polymerase sigma-70 factor (rpoD)
LexA		SP1630	SP1073	hypothetical protein	RNA polymerase sigma-70 factor (rpoD)
LexA Gal4	yes	SP1126	SP1126	conserved hypothetical protein TIGR00045	conserved hypothetical protein TIGR00045
LexA		SP0172	SP0519	hypothetical protein	dnaJ protein (dnaJ)
LexA		SP1304	SP0519	hypothetical protein	dnaJ protein (dnaJ)
LexA		SP0316	SP0519	hypothetical protein	dnaJ protein (dnaJ)
LexA		SP1049	SP0519	hypothetical protein	dnaJ protein (dnaJ)
LexA		SP1562	SP0519	hypothetical protein	dnaJ protein (dnaJ)
LexA		SP1818	SP0519	hypothetical protein	dnaJ protein (dnaJ)
LexA		SP1949	SP0519	hypothetical protein	dnaJ protein (dnaJ)
LexA		SP1723	SP0519	hypothetical protein	dnaJ protein (dnaJ)
LexA		SP0924	SP0519	hypothetical protein	dnaJ protein (dnaJ)
LexA		SP0560	SP0519	hypothetical protein	dnaJ protein (dnaJ)
LexA		SP0389	SP0519	hypothetical protein	dnaJ protein (dnaJ)
LexA		SP1302	SP0519	conserved hypothetical protein	dnaJ protein (dnaJ)
LexA		SP0448	SP0519	hypothetical protein	dnaJ protein (dnaJ)
LexA		SP1132	SP0519	hypothetical protein	dnaJ protein (dnaJ)
LexA		SP0587	SP0519	hypothetical protein	dnaJ protein (dnaJ)
LexA		SP0276	SP0519	conserved hypothetical protein	dnaJ protein (dnaJ)
LexA		SP1912	SP0519	hypothetical protein	dnaJ protein (dnaJ)
LexA		SP0108	SP0519	hypothetical protein	dnaJ protein (dnaJ)
LexA		SP0442	SP0519	conserved hypothetical protein	dnaJ protein (dnaJ)
LexA		SP1348	SP0519	conserved hypothetical protein	dnaJ protein (dnaJ)
LexA		SP1933	SP0519	hypothetical protein	dnaJ protein (dnaJ)
LexA		SP1779	SP0519	hypothetical protein	dnaJ protein (dnaJ)
LexA		SP1565	SP0519	conserved hypothetical protein	dnaJ protein (dnaJ)
LexA		SP1777	SP0519	conserved hypothetical protein	dnaJ protein (dnaJ)
LexA		SP1785	SP0519	hypothetical protein	dnaJ protein (dnaJ)
LexA		SP0760	SP0519	hypothetical protein	dnaJ protein (dnaJ)
LexA		SP1630	SP0519	hypothetical protein	dnaJ protein (dnaJ)
LexA		SP1924	SP0519	hypothetical protein	dnaJ protein (dnaJ)
LexA		SP0649	SP0519	conserved hypothetical protein; degenerate	dnaJ protein (dnaJ)
LexA	yes	SP1810	SP0002	hypothetical protein	DNA polymerase III; beta subunit (dnaN)
LexA		SP1348	SP0920	conserved hypothetical protein	carboxynorspermidine decarboxylase (nspC)
LexA		SP0767	SP0920	conserved hypothetical protein	carboxynorspermidine decarboxylase (nspC)
LexA		SP1049	SP2157	hypothetical protein	alcohol dehydrogenase; iron-containing
LexA		SP0172	SP1325	hypothetical protein	oxidoreductase; Gfo/Idh/MocA family
LexA		SP0497	SP1325	hypothetical protein	oxidoreductase; Gfo/Idh/MocA family
LexA		SP1049	SP1325	hypothetical protein	oxidoreductase; Gfo/Idh/MocA family
LexA		SP1818	SP1325	hypothetical protein	oxidoreductase; Gfo/Idh/MocA family
LexA		SP1949	SP1325	hypothetical protein	oxidoreductase; Gfo/Idh/MocA family
LexA		SP0560	SP1325	hypothetical protein	oxidoreductase; Gfo/Idh/MocA family
LexA		SP0276	SP1325	conserved hypothetical protein	oxidoreductase; Gfo/Idh/MocA family
LexA		SP1545	SP1325	conserved hypothetical protein	oxidoreductase; Gfo/Idh/MocA family
LexA		SP1049	SP1123	hypothetical protein	glycogen biosynthesis protein GlgD (glgD)
LexA		SP1049	SP0880	hypothetical protein	aminotransferase; class-V
LexA		SP0448	SP0880	hypothetical protein	aminotransferase; class-V
LexA		SP1348	SP0880	conserved hypothetical protein	aminotransferase; class-V
LexA		SP1933	SP0880	hypothetical protein	aminotransferase; class-V
LexA	yes	SP1630	SP0880	hypothetical protein	aminotransferase; class-V
LexA		SP0448	SP0373	hypothetical protein	conserved hypothetical protein
LexA	yes	SP0772	SP0749	hypothetical protein	branched-chain amino acid ABC transporter; amino acid-binding protein (livJ)
LexA	yes	SP0067	SP0749	hypothetical protein	branched-chain amino acid ABC transporter; amino acid-binding protein (livJ)
LexA	yes	SP1410	SP0749	conserved hypothetical protein	branched-chain amino acid ABC transporter; amino acid-binding protein (livJ)
LexA		SP0951	SP1853	conserved hypothetical protein	galactokinase (galK)
LexA		SP1069	SP1853	conserved hypothetical protein	galactokinase (galK)
LexA		SP1912	SP1489	hypothetical protein	translation elongation factor Tu (tuf)
LexA	yes	SP0899	SP1489	conserved hypothetical protein	translation elongation factor Tu (tuf)
LexA		SP0033	SP1766	conserved hypothetical protein	glycosyl transferase; family 8
LexA		SP0554	SP1504	conserved hypothetical protein	TPR domain protein
LexA		SP1027	SP1504	conserved hypothetical protein	TPR domain protein
LexA	yes	SP0899	SP1504	conserved hypothetical protein	TPR domain protein
LexA		SP1049	SP0881	hypothetical protein	thiazole biosynthesis protein ThiI (thiI)
LexA		SP0276	SP0881	conserved hypothetical protein	thiazole biosynthesis protein ThiI (thiI)
LexA		SP1912	SP0881	hypothetical protein	thiazole biosynthesis protein ThiI (thiI)
LexA		SP1069	SP0881	conserved hypothetical protein	thiazole biosynthesis protein ThiI (thiI)
LexA		SP0355	SP0881	hypothetical protein	thiazole biosynthesis protein ThiI (thiI)
LexA		SP0899	SP0881	conserved hypothetical protein	thiazole biosynthesis protein ThiI (thiI)
LexA		SP0355	SP0359	hypothetical protein	capsular polysaccharide biosynthesis protein Cps4K (cps4K)
LexA		SP1912	SP2148	hypothetical protein	arginine deiminase (arcA)
LexA	yes	SP0033	SP0422	conserved hypothetical protein	3-oxoacyl-(acyl-carrier-protein) synthase II (fabF)
LexA		SP0134	SP0400	hypothetical protein	trigger factor (tig)
LexA		SP0448	SP0400	hypothetical protein	trigger factor (tig)
LexA		SP1750	SP0400	conserved hypothetical protein	trigger factor (tig)
LexA		SP0172	SP0019	hypothetical protein	adenylosuccinate synthetase (purA)
LexA		SP1818	SP0019	hypothetical protein	adenylosuccinate synthetase (purA)
LexA		SP0924	SP0019	hypothetical protein	adenylosuccinate synthetase (purA)
LexA		SP0448	SP0019	hypothetical protein	adenylosuccinate synthetase (purA)
LexA	yes	SP0639	SP0019	hypothetical protein	adenylosuccinate synthetase (purA)
LexA		SP1281	SP0019	hypothetical protein	adenylosuccinate synthetase (purA)
LexA	yes	SP1139	SP0019	hypothetical protein	adenylosuccinate synthetase (purA)
LexA		SP1846	SP0019	conserved hypothetical protein; degenerate	adenylosuccinate synthetase (purA)
LexA		SP1049	SP1709	hypothetical protein	phosphoglycerate dehydrogenase-related protein
LexA		SP1223	SP1709	conserved hypothetical protein	phosphoglycerate dehydrogenase-related protein
LexA		SP1818	SP1128	hypothetical protein	enolase (eno)
LexA		SP1455	SP1128	hypothetical protein	enolase (eno)
LexA		SP0926	SP1128	hypothetical protein	enolase (eno)
LexA		SP0587	SP1128	hypothetical protein	enolase (eno)
LexA		SP0108	SP1128	hypothetical protein	enolase (eno)
LexA		SP1933	SP1128	hypothetical protein	enolase (eno)
LexA		SP1027	SP1128	conserved hypothetical protein	enolase (eno)
LexA		SP1924	SP1128	hypothetical protein	enolase (eno)
LexA		SP0488	SP1795	conserved hypothetical protein	sucrose-6-phosphate hydrolase; putative
LexA	yes	SP1785	SP1589	hypothetical protein	Mur ligase family protein
LexA		SP1476	SP1589	hypothetical protein	Mur ligase family protein
LexA	yes	SP1818	SP0239	hypothetical protein	conserved hypothetical protein
LexA	yes	SP1933	SP0239	hypothetical protein	conserved hypothetical protein
LexA	yes	SP1924	SP0239	hypothetical protein	conserved hypothetical protein
LexA		SP0703	SP0591	hypothetical protein	cysteinyl-tRNA synthetase (cysS)
LexA		SP1028	SP0480	hypothetical protein	potassium uptake protein; Trk family
LexA		SP1304	SP0480	hypothetical protein	potassium uptake protein; Trk family
LexA		SP0316	SP0480	hypothetical protein	potassium uptake protein; Trk family
LexA		SP1353	SP0480	hypothetical protein	potassium uptake protein; Trk family
LexA		SP0244	SP0480	hypothetical protein	potassium uptake protein; Trk family
LexA		SP1949	SP0480	hypothetical protein	potassium uptake protein; Trk family
LexA		SP0513	SP0480	hypothetical protein	potassium uptake protein; Trk family
LexA		SP1723	SP0480	hypothetical protein	potassium uptake protein; Trk family
LexA		SP0487	SP0480	hypothetical protein	potassium uptake protein; Trk family
LexA		SP0560	SP0480	hypothetical protein	potassium uptake protein; Trk family
LexA		SP1223	SP0480	conserved hypothetical protein	potassium uptake protein; Trk family
LexA		SP0448	SP0480	hypothetical protein	potassium uptake protein; Trk family
LexA		SP0276	SP0480	conserved hypothetical protein	potassium uptake protein; Trk family
LexA	yes	SP0639	SP0480	hypothetical protein	potassium uptake protein; Trk family
LexA	yes	SP1047	SP0480	hypothetical protein	potassium uptake protein; Trk family
LexA	yes	SP0703	SP0480	hypothetical protein	potassium uptake protein; Trk family
LexA	yes	SP1935	SP0480	hypothetical protein	potassium uptake protein; Trk family
LexA		SP0442	SP0480	conserved hypothetical protein	potassium uptake protein; Trk family
LexA		SP1348	SP0480	conserved hypothetical protein	potassium uptake protein; Trk family
LexA		SP1750	SP0480	conserved hypothetical protein	potassium uptake protein; Trk family
LexA		SP0830	SP0480	hypothetical protein	potassium uptake protein; Trk family
LexA		SP0488	SP0623	conserved hypothetical protein	dipeptidase (pepV)
LexA		SP0488	SP0871	conserved hypothetical protein	conserved hypothetical protein
LexA		SP1925	SP1119	hypothetical protein	glyceraldehyde-3-phosphate dehydrogenase; NADP-dependent (gapN)
LexA Gal4	yes	SP1910	SP0436	conserved hypothetical protein	glutamyl-tRNA(Gln) amidotransferase; B subunit (gatB)
LexA		SP0703	SP1894	hypothetical protein	sucrose phosphorylase (gtfA)
LexA		SP1348	SP1894	conserved hypothetical protein	sucrose phosphorylase (gtfA)
LexA	yes	SP0741	SP0461	conserved hypothetical protein	transcriptional regulator; putative
LexA		SP0276	SP0846	conserved hypothetical protein	sugar ABC transporter; ATP-binding protein
LexA		SP0703	SP0846	hypothetical protein	sugar ABC transporter; ATP-binding protein
LexA		SP1348	SP0846	conserved hypothetical protein	sugar ABC transporter; ATP-binding protein
LexA		SP1028	SP0443	hypothetical protein	conserved hypothetical protein
LexA		SP0487	SP0443	hypothetical protein	conserved hypothetical protein
LexA		SP0276	SP0443	conserved hypothetical protein	conserved hypothetical protein
LexA		SP0816	SP0443	hypothetical protein	conserved hypothetical protein
LexA		SP0198	SP0443	hypothetical protein	conserved hypothetical protein
LexA		SP0816	SP0575	hypothetical protein	helicase; putative
LexA		SP1028	SP0966	hypothetical protein	adherence and virulence protein A (pavA)
LexA		SP0487	SP0966	hypothetical protein	adherence and virulence protein A (pavA)
LexA		SP0276	SP0966	conserved hypothetical protein	adherence and virulence protein A (pavA)
LexA		SP1565	SP0613	conserved hypothetical protein	metallo-beta-lactamase superfamily protein
LexA		SP1944	SP0613	conserved hypothetical protein TIGR00150	metallo-beta-lactamase superfamily protein
LexA		SP0748	SP0121	conserved hypothetical protein	metallo-beta-lactamase superfamily protein
LexA		SP0554	SP0121	conserved hypothetical protein	metallo-beta-lactamase superfamily protein
LexA		SP0373	SP0121	conserved hypothetical protein	metallo-beta-lactamase superfamily protein
LexA		SP0741	SP0121	conserved hypothetical protein	metallo-beta-lactamase superfamily protein
LexA		SP0767	SP0121	conserved hypothetical protein	metallo-beta-lactamase superfamily protein
LexA		SP0373	SP0483	conserved hypothetical protein	ABC transporter; ATP-binding protein
LexA		SP0373	SP2078	conserved hypothetical protein	arginyl-tRNA synthetase (argS)
LexA		SP2027	SP2057	conserved hypothetical protein	conserved hypothetical protein
LexA		SP1223	SP1200	conserved hypothetical protein	GTP-binding protein LepA (lepA)
LexA		SP0554	SP1200	conserved hypothetical protein	GTP-binding protein LepA (lepA)
LexA		SP1304	SP1114	hypothetical protein	ABC transporter; ATP-binding protein
LexA		SP0488	SP1553	conserved hypothetical protein	ABC transporter; ATP-binding protein
LexA		SP0488	SP2141	conserved hypothetical protein	glycosyl hydrolase-related protein
LexA	yes	SP0475	SP0475	hypothetical protein	hypothetical protein
LexA		SP0663	SP1197	conserved hypothetical protein	conserved hypothetical protein
LexA		SP0442	SP1410	conserved hypothetical protein	conserved hypothetical protein
LexA		SP1132	SP0198	hypothetical protein	hypothetical protein
LexA		SP0760	SP0198	hypothetical protein	hypothetical protein
LexA		SP0275	SP0014	conserved hypothetical protein	transcriptional regulator ComX1 (comX1)
LexA		SP1132	SP0014	hypothetical protein	transcriptional regulator ComX1 (comX1)
LexA	yes	SP1565	SP0014	conserved hypothetical protein	transcriptional regulator ComX1 (comX1)
LexA		SP0033	SP0014	conserved hypothetical protein	transcriptional regulator ComX1 (comX1)
LexA		SP1562	SP0340	hypothetical protein	autoinducer-2 production protein (luxS)
LexA		SP0442	SP0340	conserved hypothetical protein	autoinducer-2 production protein (luxS)
LexA		SP1049	SP0580	hypothetical protein	acetyltransferase; GNAT family
LexA		SP0448	SP0580	hypothetical protein	acetyltransferase; GNAT family
LexA		SP0699	SP0778	hypothetical protein	16S rRNA processing protein RimM (rimM)
LexA		SP0316	SP0778	hypothetical protein	16S rRNA processing protein RimM (rimM)
LexA		SP1353	SP0778	hypothetical protein	16S rRNA processing protein RimM (rimM)
LexA		SP0497	SP0778	hypothetical protein	16S rRNA processing protein RimM (rimM)
LexA		SP0072	SP0778	hypothetical protein	16S rRNA processing protein RimM (rimM)
LexA		SP1049	SP0778	hypothetical protein	16S rRNA processing protein RimM (rimM)
LexA		SP1562	SP0778	hypothetical protein	16S rRNA processing protein RimM (rimM)
LexA		SP1818	SP0778	hypothetical protein	16S rRNA processing protein RimM (rimM)
LexA		SP1949	SP0778	hypothetical protein	16S rRNA processing protein RimM (rimM)
LexA		SP1723	SP0778	hypothetical protein	16S rRNA processing protein RimM (rimM)
LexA	yes	SP0997	SP0778	hypothetical protein	16S rRNA processing protein RimM (rimM)
LexA	yes	SP2183	SP0778	hypothetical protein	16S rRNA processing protein RimM (rimM)
LexA		SP0134	SP0778	hypothetical protein	16S rRNA processing protein RimM (rimM)
LexA		SP0924	SP0778	hypothetical protein	16S rRNA processing protein RimM (rimM)
LexA	yes	SP0861	SP0778	hypothetical protein	16S rRNA processing protein RimM (rimM)
LexA		SP0560	SP0778	hypothetical protein	16S rRNA processing protein RimM (rimM)
LexA	yes	SP0782	SP0778	conserved hypothetical protein	16S rRNA processing protein RimM (rimM)
LexA		SP1223	SP0778	conserved hypothetical protein	16S rRNA processing protein RimM (rimM)
LexA		SP0275	SP0778	conserved hypothetical protein	16S rRNA processing protein RimM (rimM)
LexA		SP0448	SP0778	hypothetical protein	16S rRNA processing protein RimM (rimM)
LexA		SP1132	SP0778	hypothetical protein	16S rRNA processing protein RimM (rimM)
LexA		SP0554	SP0778	conserved hypothetical protein	16S rRNA processing protein RimM (rimM)
LexA	yes	SP1093	SP0778	hypothetical protein	16S rRNA processing protein RimM (rimM)
LexA		SP1281	SP0778	hypothetical protein	16S rRNA processing protein RimM (rimM)
LexA		SP1543	SP0778	conserved hypothetical protein; authentic point mutation	16S rRNA processing protein RimM (rimM)
LexA		SP1348	SP0778	conserved hypothetical protein	16S rRNA processing protein RimM (rimM)
LexA	yes	SP0373	SP0778	conserved hypothetical protein	16S rRNA processing protein RimM (rimM)
LexA	yes	SP0882	SP0778	conserved hypothetical protein	16S rRNA processing protein RimM (rimM)
LexA	yes	SP1027	SP0778	conserved hypothetical protein	16S rRNA processing protein RimM (rimM)
LexA	yes	SP1565	SP0778	conserved hypothetical protein	16S rRNA processing protein RimM (rimM)
LexA	yes	SP1944	SP0778	conserved hypothetical protein TIGR00150	16S rRNA processing protein RimM (rimM)
LexA	yes	SP0767	SP0778	conserved hypothetical protein	16S rRNA processing protein RimM (rimM)
LexA	yes	SP0652	SP0778	conserved hypothetical protein	16S rRNA processing protein RimM (rimM)
LexA		SP1627	SP0778	conserved hypothetical protein	16S rRNA processing protein RimM (rimM)
LexA		SP1630	SP0778	hypothetical protein	16S rRNA processing protein RimM (rimM)
LexA	yes	SP1142	SP0778	hypothetical protein	16S rRNA processing protein RimM (rimM)
LexA	yes	SP0033	SP0778	conserved hypothetical protein	16S rRNA processing protein RimM (rimM)
LexA	yes	SP0260	SP0778	conserved hypothetical protein	16S rRNA processing protein RimM (rimM)
LexA		SP1302	SP0371	conserved hypothetical protein	conserved hypothetical protein
LexA		SP1779	SP0371	hypothetical protein	conserved hypothetical protein
LexA		SP1630	SP0371	hypothetical protein	conserved hypothetical protein
LexA		SP1562	SP1511	hypothetical protein	ATP synthase F1; delta subunit (atpH)
LexA		SP1126	SP1511	conserved hypothetical protein TIGR00045	ATP synthase F1; delta subunit (atpH)
LexA		SP1139	SP1511	hypothetical protein	ATP synthase F1; delta subunit (atpH)
LexA		SP0619	SP1511	conserved hypothetical protein	ATP synthase F1; delta subunit (atpH)
LexA	yes	SP1327	SP1511	conserved hypothetical protein	ATP synthase F1; delta subunit (atpH)
LexA		SP1912	SP0012	hypothetical protein	hypoxanthine-guanine phosphoribosyltransferase (hpt)
LexA		SP1723	SP1779	hypothetical protein	hypothetical protein
LexA		SP0442	SP0566	conserved hypothetical protein	acetyltransferase; GNAT family
LexA		SP1912	SP1232	hypothetical protein	membrane protein
LexA		SP1912	SP1746	hypothetical protein	conserved hypothetical protein
LexA		SP0663	SP1746	conserved hypothetical protein	conserved hypothetical protein
LexA		SP1912	SP1466	hypothetical protein	hemolysin
LexA		SP1912	SP1987	hypothetical protein	ABC transporter; ATP-binding protein
LexA		SP0316	SP0600	hypothetical protein	ABC transporter; ATP-binding protein Vexp2 (vex2)
LexA		SP1049	SP0600	hypothetical protein	ABC transporter; ATP-binding protein Vexp2 (vex2)
LexA		SP1302	SP0600	conserved hypothetical protein	ABC transporter; ATP-binding protein Vexp2 (vex2)
LexA		SP1912	SP0600	hypothetical protein	ABC transporter; ATP-binding protein Vexp2 (vex2)
LexA	yes	SP1779	SP0600	hypothetical protein	ABC transporter; ATP-binding protein Vexp2 (vex2)
LexA		SP1630	SP0600	hypothetical protein	ABC transporter; ATP-binding protein Vexp2 (vex2)
LexA		SP1562	SP2035	hypothetical protein	hexulose-6-phosphate synthase; putative
LexA		SP0389	SP2035	hypothetical protein	hexulose-6-phosphate synthase; putative
LexA		SP1132	SP2035	hypothetical protein	hexulose-6-phosphate synthase; putative
LexA	yes	SP0639	SP2035	hypothetical protein	hexulose-6-phosphate synthase; putative
LexA		SP1728	SP2035	hypothetical protein	hexulose-6-phosphate synthase; putative
LexA		SP1912	SP2035	hypothetical protein	hexulose-6-phosphate synthase; putative
LexA	yes	SP0442	SP2035	conserved hypothetical protein	hexulose-6-phosphate synthase; putative
LexA		SP1197	SP2035	conserved hypothetical protein	hexulose-6-phosphate synthase; putative
LexA		SP1779	SP2035	hypothetical protein	hexulose-6-phosphate synthase; putative
LexA	yes	SP1565	SP2035	conserved hypothetical protein	hexulose-6-phosphate synthase; putative
LexA		SP0760	SP2035	hypothetical protein	hexulose-6-phosphate synthase; putative
LexA	yes	SP1327	SP2035	conserved hypothetical protein	hexulose-6-phosphate synthase; putative
LexA		SP0663	SP2035	conserved hypothetical protein	hexulose-6-phosphate synthase; putative
LexA	yes	SP1910	SP2035	conserved hypothetical protein	hexulose-6-phosphate synthase; putative
LexA	yes	SP0448	SP0252	hypothetical protein	transaldolase family protein
LexA	yes	SP1327	SP1867	conserved hypothetical protein	NAD-dependent epimerase/dehydratase family protein
LexA	yes	SP1910	SP1867	conserved hypothetical protein	NAD-dependent epimerase/dehydratase family protein
LexA		SP1060	SP1943	hypothetical protein	acetyltransferase; GNAT family
LexA		SP1047	SP1943	hypothetical protein	acetyltransferase; GNAT family
LexA		SP1543	SP1943	conserved hypothetical protein; authentic point mutation	acetyltransferase; GNAT family
LexA		SP0198	SP1943	hypothetical protein	acetyltransferase; GNAT family
LexA		SP0882	SP1943	conserved hypothetical protein	acetyltransferase; GNAT family
LexA Gal4	yes	SP0022	SP0022	conserved hypothetical protein	conserved hypothetical protein
LexA		SP1028	SP0048	hypothetical protein	phosphoribosylglycinamide formyltransferase (purN)
LexA		SP1818	SP0048	hypothetical protein	phosphoribosylglycinamide formyltransferase (purN)
LexA	yes	SP0924	SP0048	hypothetical protein	phosphoribosylglycinamide formyltransferase (purN)
LexA	yes	SP0560	SP0048	hypothetical protein	phosphoribosylglycinamide formyltransferase (purN)
LexA	yes	SP1348	SP0048	conserved hypothetical protein	phosphoribosylglycinamide formyltransferase (purN)
LexA	yes	SP1831	SP0048	hypothetical protein	phosphoribosylglycinamide formyltransferase (purN)
LexA		SP1049	SP2206	hypothetical protein	ribosomal subunit interface protein (yfiA)
LexA		SP0487	SP2206	hypothetical protein	ribosomal subunit interface protein (yfiA)
LexA		SP1912	SP2206	hypothetical protein	ribosomal subunit interface protein (yfiA)
LexA		SP1405	SP2206	conserved hypothetical protein	ribosomal subunit interface protein (yfiA)
LexA	yes	SP1903	SP1096	conserved hypothetical protein	conserved hypothetical protein
LexA	yes	SP0198	SP0953	hypothetical protein	acetyltransferase; GNAT family
LexA		SP1028	SP1875	hypothetical protein	conserved hypothetical protein
LexA		SP0821	SP1875	hypothetical protein	conserved hypothetical protein
LexA		SP2200	SP1875	hypothetical protein	conserved hypothetical protein
LexA		SP1132	SP1875	hypothetical protein	conserved hypothetical protein
LexA		SP0192	SP1875	conserved hypothetical protein	conserved hypothetical protein
LexA		SP1405	SP1875	conserved hypothetical protein	conserved hypothetical protein
LexA		SP0520	SP0153	hypothetical protein	hypothetical protein
LexA		SP0409	SP0153	conserved hypothetical protein	hypothetical protein
LexA		SP0070	SP1847	hypothetical protein	xanthine phosphoribosyltransferase (xpt)
LexA		SP1351	SP1847	hypothetical protein	xanthine phosphoribosyltransferase (xpt)
LexA	yes	SP0827	SP1847	conserved hypothetical protein; authentic point mutation	xanthine phosphoribosyltransferase (xpt)
LexA	yes	SP1327	SP1847	conserved hypothetical protein	xanthine phosphoribosyltransferase (xpt)
LexA	yes	SP1045	SP1847	conserved hypothetical protein TIGR00147	xanthine phosphoribosyltransferase (xpt)
LexA		SP0748	SP1568	conserved hypothetical protein	GTP-binding protein
LexA	yes	SP1060	SP1568	hypothetical protein	GTP-binding protein
LexA	yes	SP1565	SP1568	conserved hypothetical protein	GTP-binding protein
LexA	yes	SP1405	SP1568	conserved hypothetical protein	GTP-binding protein
LexA	yes	SP0767	SP1568	conserved hypothetical protein	GTP-binding protein
LexA	yes	SP1903	SP1568	conserved hypothetical protein	GTP-binding protein
LexA		SP1132	SP1320	hypothetical protein	v-type sodium ATP synthase; subunit E (ntpE)
LexA	yes	SP0409	SP0957	conserved hypothetical protein	ABC transporter; ATP-binding protein
LexA		SP1912	SP2182	hypothetical protein	hypothetical protein
LexA		SP1353	SP0567	hypothetical protein	conserved domain protein
LexA		SP0244	SP0567	hypothetical protein	conserved domain protein
LexA		SP1132	SP0567	hypothetical protein	conserved domain protein
LexA		SP1281	SP0567	hypothetical protein	conserved domain protein
LexA		SP0884	SP0567	hypothetical protein	conserved domain protein
LexA		SP0649	SP0567	conserved hypothetical protein; degenerate	conserved domain protein
LexA		SP1060	SP1471	hypothetical protein	oxidoreductase; putative
LexA		SP1903	SP1471	conserved hypothetical protein	oxidoreductase; putative
LexA		SP0198	SP0766	hypothetical protein	superoxide dismutase; manganese-dependent (sodA)
LexA		SP1910	SP0493	conserved hypothetical protein	DNA-directed RNA polymerase; delta subunit; putative
LexA	yes	SP0172	SP1925	hypothetical protein	hypothetical protein
LexA		SP1788	SP1925	hypothetical protein	hypothetical protein
LexA	yes	SP0513	SP1925	hypothetical protein	hypothetical protein
LexA	yes	SP1480	SP1925	hypothetical protein	hypothetical protein
LexA	yes	SP0448	SP1925	hypothetical protein	hypothetical protein
LexA		SP0276	SP1925	conserved hypothetical protein	hypothetical protein
LexA Gal4	yes	SP0703	SP1925	hypothetical protein	hypothetical protein
LexA Gal4	yes	SP1924	SP1925	hypothetical protein	hypothetical protein
LexA		SP0560	SP1193	hypothetical protein	galactose-6-phosphate isomerase; LacA subunit (lacA)
LexA		SP0448	SP1193	hypothetical protein	galactose-6-phosphate isomerase; LacA subunit (lacA)
LexA		SP0276	SP1193	conserved hypothetical protein	galactose-6-phosphate isomerase; LacA subunit (lacA)
LexA		SP0703	SP1193	hypothetical protein	galactose-6-phosphate isomerase; LacA subunit (lacA)
LexA	yes	SP0629	SP1193	conserved hypothetical protein	galactose-6-phosphate isomerase; LacA subunit (lacA)
LexA	yes	SP0198	SP1193	hypothetical protein	galactose-6-phosphate isomerase; LacA subunit (lacA)
LexA		SP1750	SP1193	conserved hypothetical protein	galactose-6-phosphate isomerase; LacA subunit (lacA)
LexA		SP1405	SP1193	conserved hypothetical protein	galactose-6-phosphate isomerase; LacA subunit (lacA)
LexA		SP1630	SP1193	hypothetical protein	galactose-6-phosphate isomerase; LacA subunit (lacA)
LexA		SP1476	SP1193	hypothetical protein	galactose-6-phosphate isomerase; LacA subunit (lacA)
LexA		SP1934	SP1193	hypothetical protein	galactose-6-phosphate isomerase; LacA subunit (lacA)
LexA		SP1678	SP1996	hypothetical protein	universal stress protein family
LexA		SP0068	SP1996	hypothetical protein	universal stress protein family
LexA		SP1300	SP1996	hypothetical protein	universal stress protein family
LexA		SP0748	SP1996	conserved hypothetical protein	universal stress protein family
LexA		SP0816	SP1996	hypothetical protein	universal stress protein family
LexA		SP1060	SP1996	hypothetical protein	universal stress protein family
LexA		SP0198	SP1996	hypothetical protein	universal stress protein family
LexA	yes	SP0924	SP1680	hypothetical protein	conserved hypothetical protein
LexA		SP0134	SP1915	hypothetical protein	hypothetical protein
LexA		SP1543	SP1915	conserved hypothetical protein; authentic point mutation	hypothetical protein
LexA		SP0884	SP1915	hypothetical protein	hypothetical protein
LexA		SP1934	SP1915	hypothetical protein	hypothetical protein
LexA	yes	SP0198	SP1135	hypothetical protein	hypothetical protein
LexA		SP0520	SP0740	hypothetical protein	MutT/nudix family protein
LexA		SP0022	SP1168	conserved hypothetical protein	mutator MutT protein (mutX)
LexA		SP1028	SP1622	hypothetical protein	transposase; IS200 family
LexA		SP0070	SP1622	hypothetical protein	transposase; IS200 family
LexA		SP1678	SP1622	hypothetical protein	transposase; IS200 family
LexA		SP0407	SP1622	hypothetical protein	transposase; IS200 family
LexA		SP1788	SP1622	hypothetical protein	transposase; IS200 family
LexA		SP0244	SP1622	hypothetical protein	transposase; IS200 family
LexA		SP0487	SP1622	hypothetical protein	transposase; IS200 family
LexA		SP1223	SP1622	conserved hypothetical protein	transposase; IS200 family
LexA		SP0192	SP1622	conserved hypothetical protein	transposase; IS200 family
LexA		SP1917	SP1622	hypothetical protein	transposase; IS200 family
LexA		SP0882	SP1622	conserved hypothetical protein	transposase; IS200 family
LexA		SP1405	SP1622	conserved hypothetical protein	transposase; IS200 family
LexA	yes	SP1903	SP0158	conserved hypothetical protein	NrdI family protein
LexA	yes	SP1028	SP0552	hypothetical protein	SP14.3 protein
LexA		SP0497	SP0552	hypothetical protein	SP14.3 protein
LexA		SP1818	SP0552	hypothetical protein	SP14.3 protein
LexA		SP1949	SP0552	hypothetical protein	SP14.3 protein
LexA		SP0487	SP0552	hypothetical protein	SP14.3 protein
LexA		SP0924	SP0552	hypothetical protein	SP14.3 protein
LexA		SP0142	SP0552	hypothetical protein	SP14.3 protein
LexA		SP0560	SP0552	hypothetical protein	SP14.3 protein
LexA		SP1480	SP0552	hypothetical protein	SP14.3 protein
LexA	yes	SP1832	SP0552	hypothetical protein	SP14.3 protein
LexA	yes	SP1935	SP0552	hypothetical protein	SP14.3 protein
LexA		SP1348	SP0552	conserved hypothetical protein	SP14.3 protein
LexA		SP1627	SP0552	conserved hypothetical protein	SP14.3 protein
LexA		SP0520	SP1745	hypothetical protein	isochorismatase family protein
LexA		SP1903	SP0794	conserved hypothetical protein	MutT/nudix family protein
LexA		SP1678	SP1943	hypothetical protein	acetyltransferase; GNAT family
LexA		SP0407	SP1943	hypothetical protein	acetyltransferase; GNAT family
LexA		SP2200	SP1943	hypothetical protein	acetyltransferase; GNAT family
LexA		SP1562	SP1943	hypothetical protein	acetyltransferase; GNAT family
LexA		SP0068	SP1943	hypothetical protein	acetyltransferase; GNAT family
LexA		SP1723	SP1943	hypothetical protein	acetyltransferase; GNAT family
LexA		SP1300	SP1943	hypothetical protein	acetyltransferase; GNAT family
LexA		SP0142	SP1943	hypothetical protein	acetyltransferase; GNAT family
LexA		SP0748	SP1943	conserved hypothetical protein	acetyltransferase; GNAT family
LexA		SP0816	SP1943	hypothetical protein	acetyltransferase; GNAT family
LexA		SP0520	SP1725	hypothetical protein	sucrose operon repressor (scrR)
LexA		SP1912	SP1725	hypothetical protein	sucrose operon repressor (scrR)
LexA		SP0629	SP1725	conserved hypothetical protein	sucrose operon repressor (scrR)
LexA		SP0198	SP1725	hypothetical protein	sucrose operon repressor (scrR)
LexA		SP1903	SP1725	conserved hypothetical protein	sucrose operon repressor (scrR)
LexA		SP0629	SP1908	conserved hypothetical protein	single-strand DNA-binding protein (ssbB)
LexA		SP0816	SP0564	hypothetical protein	hypothetical protein
LexA		SP1060	SP0564	hypothetical protein	hypothetical protein
LexA		SP1028	SP0727	hypothetical protein	transcriptional repressor; putative
LexA		SP0070	SP0727	hypothetical protein	transcriptional repressor; putative
LexA		SP1678	SP0727	hypothetical protein	transcriptional repressor; putative
LexA		SP0821	SP0727	hypothetical protein	transcriptional repressor; putative
LexA		SP0407	SP0727	hypothetical protein	transcriptional repressor; putative
LexA		SP1304	SP0727	hypothetical protein	transcriptional repressor; putative
LexA		SP1788	SP0727	hypothetical protein	transcriptional repressor; putative
LexA		SP1351	SP0727	hypothetical protein	transcriptional repressor; putative
LexA		SP0316	SP0727	hypothetical protein	transcriptional repressor; putative
LexA		SP1353	SP0727	hypothetical protein	transcriptional repressor; putative
LexA		SP0244	SP0727	hypothetical protein	transcriptional repressor; putative
LexA		SP0497	SP0727	hypothetical protein	transcriptional repressor; putative
LexA		SP1049	SP0727	hypothetical protein	transcriptional repressor; putative
LexA		SP1562	SP0727	hypothetical protein	transcriptional repressor; putative
LexA		SP1818	SP0727	hypothetical protein	transcriptional repressor; putative
LexA		SP1949	SP0727	hypothetical protein	transcriptional repressor; putative
LexA	yes	SP0513	SP0727	hypothetical protein	transcriptional repressor; putative
LexA		SP0926	SP0727	hypothetical protein	transcriptional repressor; putative
LexA		SP1723	SP0727	hypothetical protein	transcriptional repressor; putative
LexA		SP0487	SP0727	hypothetical protein	transcriptional repressor; putative
LexA		SP0924	SP0727	hypothetical protein	transcriptional repressor; putative
LexA		SP0142	SP0727	hypothetical protein	transcriptional repressor; putative
LexA		SP0560	SP0727	hypothetical protein	transcriptional repressor; putative
LexA		SP1480	SP0727	hypothetical protein	transcriptional repressor; putative
LexA		SP1223	SP0727	conserved hypothetical protein	transcriptional repressor; putative
LexA		SP0448	SP0727	hypothetical protein	transcriptional repressor; putative
LexA		SP0192	SP0727	conserved hypothetical protein	transcriptional repressor; putative
LexA		SP0587	SP0727	hypothetical protein	transcriptional repressor; putative
LexA		SP0276	SP0727	conserved hypothetical protein	transcriptional repressor; putative
LexA		SP1047	SP0727	hypothetical protein	transcriptional repressor; putative
LexA		SP0108	SP0727	hypothetical protein	transcriptional repressor; putative
LexA		SP0703	SP0727	hypothetical protein	transcriptional repressor; putative
LexA		SP1281	SP0727	hypothetical protein	transcriptional repressor; putative
LexA		SP1935	SP0727	hypothetical protein	transcriptional repressor; putative
LexA		SP1917	SP0727	hypothetical protein	transcriptional repressor; putative
LexA		SP0629	SP0727	conserved hypothetical protein	transcriptional repressor; putative
LexA		SP1933	SP0727	hypothetical protein	transcriptional repressor; putative
LexA		SP0355	SP0727	hypothetical protein	transcriptional repressor; putative
LexA		SP0198	SP0727	hypothetical protein	transcriptional repressor; putative
LexA		SP1750	SP0727	conserved hypothetical protein	transcriptional repressor; putative
LexA		SP1405	SP0727	conserved hypothetical protein	transcriptional repressor; putative
LexA		SP0830	SP0727	hypothetical protein	transcriptional repressor; putative
LexA		SP0827	SP0727	conserved hypothetical protein; authentic point mutation	transcriptional repressor; putative
LexA		SP1630	SP0727	hypothetical protein	transcriptional repressor; putative
LexA		SP1924	SP0727	hypothetical protein	transcriptional repressor; putative
LexA		SP0649	SP0727	conserved hypothetical protein; degenerate	transcriptional repressor; putative
LexA	yes	SP0629	SP1142	conserved hypothetical protein	hypothetical protein
LexA	yes	SP1142	SP1142	hypothetical protein	hypothetical protein
LexA		SP0070	SP1193	hypothetical protein	galactose-6-phosphate isomerase; LacA subunit (lacA)
LexA		SP1678	SP1193	hypothetical protein	galactose-6-phosphate isomerase; LacA subunit (lacA)
LexA		SP0821	SP1193	hypothetical protein	galactose-6-phosphate isomerase; LacA subunit (lacA)
LexA		SP0407	SP1193	hypothetical protein	galactose-6-phosphate isomerase; LacA subunit (lacA)
LexA		SP1351	SP1193	hypothetical protein	galactose-6-phosphate isomerase; LacA subunit (lacA)
LexA		SP1562	SP1193	hypothetical protein	galactose-6-phosphate isomerase; LacA subunit (lacA)
LexA		SP1818	SP1193	hypothetical protein	galactose-6-phosphate isomerase; LacA subunit (lacA)
LexA		SP1949	SP1193	hypothetical protein	galactose-6-phosphate isomerase; LacA subunit (lacA)
LexA		SP0924	SP1193	hypothetical protein	galactose-6-phosphate isomerase; LacA subunit (lacA)
LexA		SP1903	SP2209	conserved hypothetical protein	conserved hypothetical protein
LexA		SP1879	SP1125	conserved hypothetical protein	phosphoserine phosphatase SerB; degenerate
LexA	yes	SP1300	SP0127	hypothetical protein	conserved hypothetical protein
LexA	yes	SP1060	SP0127	hypothetical protein	conserved hypothetical protein
LexA	yes	SP1405	SP0127	conserved hypothetical protein	conserved hypothetical protein
LexA	yes	SP0127	SP0127	conserved hypothetical protein	conserved hypothetical protein
LexA	yes	SP1476	SP0127	hypothetical protein	conserved hypothetical protein
LexA	yes	SP1903	SP0127	conserved hypothetical protein	conserved hypothetical protein
LexA		SP1785	SP0349	hypothetical protein	capsular polysaccharide biosynthesis protein Cps4D (cps4D)
LexA		SP1879	SP1575	conserved hypothetical protein	conserved hypothetical protein
LexA	yes	SP0068	SP1088	hypothetical protein	DNA repair protein RadC (radC)
LexA		SP1300	SP1088	hypothetical protein	DNA repair protein RadC (radC)
LexA	yes	SP1986	SP1088	hypothetical protein	DNA repair protein RadC (radC)
LexA	yes	SP1879	SP1088	conserved hypothetical protein	DNA repair protein RadC (radC)
LexA	yes	SP1903	SP1088	conserved hypothetical protein	DNA repair protein RadC (radC)
LexA	yes	SP0841	SP1982	conserved hypothetical protein	conserved hypothetical protein
LexA	yes	SP0198	SP0376	hypothetical protein	DNA-binding response regulator
LexA		SP0488	SP0619	conserved hypothetical protein	conserved hypothetical protein
LexA	yes	SP0619	SP0619	conserved hypothetical protein	conserved hypothetical protein
LexA		SP0488	SP0669	conserved hypothetical protein	thymidylate synthase (thyA)
LexA		SP1785	SP2220	hypothetical protein	ABC transporter; ATP-binding protein
LexA	yes	SP0827	SP0827	conserved hypothetical protein; authentic point mutation	conserved hypothetical protein; authentic point mutation
LexA		SP1934	SP0977	hypothetical protein	tellurite resistance protein TehB (tehB)
LexA	yes	SP0998	SP2128	hypothetical protein	transketolase; N-terminal subunit
LexA		SP1678	SP1946	hypothetical protein	transcriptional regulator PlcR; putative
LexA		SP1986	SP1946	hypothetical protein	transcriptional regulator PlcR; putative
LexA		SP1903	SP1946	conserved hypothetical protein	transcriptional regulator PlcR; putative
LexA		SP0355	SP0381	hypothetical protein	mevalonate kinase (mvaK1)
LexA		SP1903	SP0381	conserved hypothetical protein	mevalonate kinase (mvaK1)
LexA		SP1300	SP0593	hypothetical protein	leucine-rich protein (lrp)
LexA		SP1405	SP0593	conserved hypothetical protein	leucine-rich protein (lrp)
LexA		SP1903	SP0593	conserved hypothetical protein	leucine-rich protein (lrp)
LexA		SP1300	SP0403	hypothetical protein	ribonuclease HIII (rnhC)
LexA		SP0653	SP0403	hypothetical protein	ribonuclease HIII (rnhC)
LexA		SP1743	SP0403	conserved hypothetical protein	ribonuclease HIII (rnhC)
LexA		SP1902	SP0403	conserved hypothetical protein	ribonuclease HIII (rnhC)
LexA		SP1405	SP0403	conserved hypothetical protein	ribonuclease HIII (rnhC)
LexA		SP2144	SP0403	conserved hypothetical protein	ribonuclease HIII (rnhC)
LexA		SP1903	SP0403	conserved hypothetical protein	ribonuclease HIII (rnhC)
LexA		SP1300	SP0590	hypothetical protein	acetyltransferase; GNAT family
LexA		SP0653	SP0590	hypothetical protein	acetyltransferase; GNAT family
LexA	yes	SP1627	SP0590	conserved hypothetical protein	acetyltransferase; GNAT family
LexA		SP1300	SP1099	hypothetical protein	ribosomal large subunit pseudouridine synthase; RluD subfamily
LexA		SP0653	SP1099	hypothetical protein	ribosomal large subunit pseudouridine synthase; RluD subfamily
LexA Gal4	yes Gal4 LexA	SP1902	SP1099	conserved hypothetical protein	ribosomal large subunit pseudouridine synthase; RluD subfamily
LexA		SP1405	SP1099	conserved hypothetical protein	ribosomal large subunit pseudouridine synthase; RluD subfamily
LexA		SP1903	SP1099	conserved hypothetical protein	ribosomal large subunit pseudouridine synthase; RluD subfamily
LexA		SP0653	SP0929	hypothetical protein	ribosomal large subunit pseudouridine synthase D (rluD)
LexA		SP1405	SP0929	conserved hypothetical protein	ribosomal large subunit pseudouridine synthase D (rluD)
LexA		SP1779	SP0021	hypothetical protein	deoxyuridine 5'triphosphate nucleotidohydrolase; putative
LexA		SP1300	SP1691	hypothetical protein	conserved hypothetical protein
LexA		SP1912	SP1691	hypothetical protein	conserved hypothetical protein
LexA		SP1060	SP1691	hypothetical protein	conserved hypothetical protein
LexA		SP1173	SP1691	conserved hypothetical protein	conserved hypothetical protein
LexA	yes	SP0127	SP1691	conserved hypothetical protein	conserved hypothetical protein
LexA		SP0134	SP2195	hypothetical protein	transcriptional regulator CtsR (ctsR)
LexA		SP0355	SP2195	hypothetical protein	transcriptional regulator CtsR (ctsR)
LexA	yes	SP0434	SP2195	conserved hypothetical protein	transcriptional regulator CtsR (ctsR)
LexA	yes	SP0841	SP2195	conserved hypothetical protein	transcriptional regulator CtsR (ctsR)
LexA		SP1879	SP2081	conserved hypothetical protein	conserved hypothetical protein
LexA		SP0554	SP1785	conserved hypothetical protein	hypothetical protein
LexA	yes	SP0198	SP1785	hypothetical protein	hypothetical protein
LexA	yes	SP0198	SP1370	hypothetical protein	shikimate kinase (aroK)
LexA		SP0355	SP1050	hypothetical protein	transcriptional regulator; putative
LexA		SP0022	SP1050	conserved hypothetical protein	transcriptional regulator; putative
LexA	yes	SP1405	SP0446	conserved hypothetical protein	acetolactate synthase; small subunit (ilvN)
LexA	yes	SP0497	SP1517	hypothetical protein	transcription elongation factor GreA (greA)
LexA	yes	SP0652	SP1517	conserved hypothetical protein	transcription elongation factor GreA (greA)
LexA		SP0554	SP1519	conserved hypothetical protein	acetyltransferase; GNAT family
LexA		SP1779	SP1519	hypothetical protein	acetyltransferase; GNAT family
LexA		SP0198	SP0967	hypothetical protein	conserved hypothetical protein TIGR00043
LexA		SP0488	SP0486	conserved hypothetical protein	RNA methyltransferase; TrmH family
LexA		SP0022	SP0486	conserved hypothetical protein	RNA methyltransferase; TrmH family
LexA		SP0127	SP0864	conserved hypothetical protein	conserved hypothetical protein
LexA	yes	SP1903	SP0864	conserved hypothetical protein	conserved hypothetical protein
LexA	yes	SP0373	SP0767	conserved hypothetical protein	conserved hypothetical protein
LexA		SP1903	SP1651	conserved hypothetical protein	thiol peroxidase (psaD)
LexA		SP0627	SP1577	conserved hypothetical protein	adenine phosphoribosyltransferase (apt)
LexA		SP0434	SP1577	conserved hypothetical protein	adenine phosphoribosyltransferase (apt)
LexA		SP1912	SP0783	hypothetical protein	conserved hypothetical protein
LexA		SP1060	SP0783	hypothetical protein	conserved hypothetical protein
LexA	yes	SP0652	SP0652	conserved hypothetical protein	conserved hypothetical protein
LexA	yes	SP0409	SP0409	conserved hypothetical protein	conserved hypothetical protein
LexA		SP1903	SP0191	conserved hypothetical protein	hypothetical protein
LexA	yes	SP1879	SP2000	conserved hypothetical protein	DNA-binding response regulator
LexA		SP1562	SP1747	hypothetical protein	conserved hypothetical protein
LexA		SP1300	SP1747	hypothetical protein	conserved hypothetical protein
LexA		SP1912	SP1747	hypothetical protein	conserved hypothetical protein
LexA		SP1060	SP1747	hypothetical protein	conserved hypothetical protein
LexA		SP0703	SP1747	hypothetical protein	conserved hypothetical protein
LexA		SP1405	SP1747	conserved hypothetical protein	conserved hypothetical protein
LexA		SP0127	SP1747	conserved hypothetical protein	conserved hypothetical protein
LexA		SP1903	SP1747	conserved hypothetical protein	conserved hypothetical protein
LexA		SP1069	SP1450	conserved hypothetical protein	platelet activating factor; putative
LexA		SP1027	SP1450	conserved hypothetical protein	platelet activating factor; putative
LexA	yes	SP1879	SP0069	conserved hypothetical protein	choline binding protein I (cbpI)
LexA		SP2183	SP1710	hypothetical protein	nitroreductase family protein
LexA		SP0861	SP1710	hypothetical protein	nitroreductase family protein
LexA		SP0782	SP1710	conserved hypothetical protein	nitroreductase family protein
LexA		SP1132	SP1710	hypothetical protein	nitroreductase family protein
LexA		SP0373	SP1710	conserved hypothetical protein	nitroreductase family protein
LexA		SP1565	SP1710	conserved hypothetical protein	nitroreductase family protein
LexA		SP0652	SP1710	conserved hypothetical protein	nitroreductase family protein
LexA		SP0033	SP1710	conserved hypothetical protein	nitroreductase family protein
LexA		SP0260	SP1710	conserved hypothetical protein	nitroreductase family protein
LexA		SP1912	SP1098	hypothetical protein	conserved hypothetical protein
LexA		SP0663	SP1098	conserved hypothetical protein	conserved hypothetical protein
LexA		SP2183	SP1979	hypothetical protein	pur operon repressor (purR)
LexA		SP1902	SP1979	conserved hypothetical protein	pur operon repressor (purR)
LexA	yes	SP0882	SP0882	conserved hypothetical protein	conserved hypothetical protein
LexA	yes	SP1925	SP1112	hypothetical protein	degV family protein
LexA		SP0036	SP1872	conserved hypothetical protein	iron-compound ABC transporter; iron-compound-binding protein
LexA		SP1410	SP1872	conserved hypothetical protein	iron-compound ABC transporter; iron-compound-binding protein
LexA		SP1788	SP1565	hypothetical protein	conserved hypothetical protein
LexA	yes	SP0639	SP1565	hypothetical protein	conserved hypothetical protein
LexA	yes	SP1832	SP1565	hypothetical protein	conserved hypothetical protein
LexA		SP0998	SP1565	hypothetical protein	conserved hypothetical protein
LexA	yes	SP1372	SP1565	conserved hypothetical protein	conserved hypothetical protein
LexA	yes	SP0442	SP1565	conserved hypothetical protein	conserved hypothetical protein
LexA		SP1173	SP1565	conserved hypothetical protein	conserved hypothetical protein
LexA	yes	SP1779	SP1565	hypothetical protein	conserved hypothetical protein
LexA	yes	SP1565	SP1565	conserved hypothetical protein	conserved hypothetical protein
LexA		SP0760	SP1565	hypothetical protein	conserved hypothetical protein
LexA	yes	SP1327	SP1565	conserved hypothetical protein	conserved hypothetical protein
LexA	yes	SP0841	SP1565	conserved hypothetical protein	conserved hypothetical protein
LexA		SP1506	SP1160	conserved hypothetical protein	lipoate-protein ligase; putative
LexA		SP0022	SP1160	conserved hypothetical protein	lipoate-protein ligase; putative
LexA	yes	SP1045	SP1160	conserved hypothetical protein TIGR00147	lipoate-protein ligase; putative
LexA		SP0488	SP1141	conserved hypothetical protein	hypothetical protein
LexA		SP0022	SP1141	conserved hypothetical protein	hypothetical protein
LexA		SP0703	SP1911	hypothetical protein	thioredoxin; putative
LexA		SP1173	SP1911	conserved hypothetical protein	thioredoxin; putative
LexA		SP0031	SP0021	hypothetical protein	deoxyuridine 5'triphosphate nucleotidohydrolase; putative
LexA		SP0198	SP0021	hypothetical protein	deoxyuridine 5'triphosphate nucleotidohydrolase; putative
LexA		SP1060	SP0547	hypothetical protein	conserved domain protein
LexA		SP1903	SP0547	conserved hypothetical protein	conserved domain protein
LexA	yes	SP0096	SP1522	hypothetical protein	conserved domain protein
LexA		SP0070	SP1279	hypothetical protein	endonuclease III (nth)
LexA		SP1351	SP1279	hypothetical protein	endonuclease III (nth)
LexA		SP0652	SP1279	conserved hypothetical protein	endonuclease III (nth)
LexA		SP1045	SP1279	conserved hypothetical protein TIGR00147	endonuclease III (nth)
LexA	yes	SP1405	SP1738	conserved hypothetical protein	guanylate kinase (gmk)
LexA		SP1138	SP1910	hypothetical protein	conserved hypothetical protein
LexA		SP1846	SP1910	conserved hypothetical protein; degenerate	conserved hypothetical protein
LexA		SP1028	SP0111	hypothetical protein	amino acid ABC transporter; ATP-binding protein; putative
LexA		SP0821	SP0111	hypothetical protein	amino acid ABC transporter; ATP-binding protein; putative
LexA		SP2200	SP0111	hypothetical protein	amino acid ABC transporter; ATP-binding protein; putative
LexA		SP1723	SP0111	hypothetical protein	amino acid ABC transporter; ATP-binding protein; putative
LexA		SP1132	SP0111	hypothetical protein	amino acid ABC transporter; ATP-binding protein; putative
LexA	yes	SP0192	SP0111	conserved hypothetical protein	amino acid ABC transporter; ATP-binding protein; putative
LexA		SP1933	SP0111	hypothetical protein	amino acid ABC transporter; ATP-binding protein; putative
LexA	yes	SP1405	SP0111	conserved hypothetical protein	amino acid ABC transporter; ATP-binding protein; putative
LexA		SP0487	SP2088	hypothetical protein	phosphate transport system regulatory protein PhoU (phoU)
LexA	yes	SP1405	SP2088	conserved hypothetical protein	phosphate transport system regulatory protein PhoU (phoU)
LexA		SP0070	SP2207	hypothetical protein	competence protein ComF; putative
LexA		SP0652	SP2207	conserved hypothetical protein	competence protein ComF; putative
LexA		SP0827	SP2207	conserved hypothetical protein; authentic point mutation	competence protein ComF; putative
LexA		SP1045	SP2207	conserved hypothetical protein TIGR00147	competence protein ComF; putative
LexA	yes	SP1060	SP0843	hypothetical protein	deoxyribose-phosphate aldolase (deoC)
LexA	yes	SP1565	SP0843	conserved hypothetical protein	deoxyribose-phosphate aldolase (deoC)
LexA		SP1405	SP0843	conserved hypothetical protein	deoxyribose-phosphate aldolase (deoC)
LexA	yes	SP1903	SP0843	conserved hypothetical protein	deoxyribose-phosphate aldolase (deoC)
LexA		SP1132	SP0255	hypothetical protein	acetyltransferase; GNAT family
LexA	yes	SP0652	SP1655	conserved hypothetical protein	phosphoglycerate mutase (gpmA)
LexA		SP2200	SP0722	hypothetical protein	transcriptional activator TenA (tenA)
LexA		SP0748	SP0722	conserved hypothetical protein	transcriptional activator TenA (tenA)
LexA		SP1060	SP0722	hypothetical protein	transcriptional activator TenA (tenA)
LexA		SP1405	SP0722	conserved hypothetical protein	transcriptional activator TenA (tenA)
LexA		SP1903	SP0722	conserved hypothetical protein	transcriptional activator TenA (tenA)
LexA		SP1132	SP1330	hypothetical protein	N-acetylmannosamine-6-P epimerase; putative (nanE)
LexA		SP1910	SP1653	conserved hypothetical protein	ABC transporter; ATP-binding protein
LexA		SP1300	SP0083	hypothetical protein	DNA-binding response regulator
LexA		SP0127	SP0083	conserved hypothetical protein	DNA-binding response regulator
LexA		SP1903	SP0083	conserved hypothetical protein	DNA-binding response regulator
LexA		SP1189	SP0083	hypothetical protein	DNA-binding response regulator
LexA	yes	SP1910	SP0083	conserved hypothetical protein	DNA-binding response regulator
LexA		SP0409	SP0835	conserved hypothetical protein	purine nucleoside phosphorylase; family 1
LexA		SP0653	SP1420	hypothetical protein	NH(3)-dependent NAD(+) synthetase (nadE)
LexA		SP1300	SP0574	hypothetical protein	hypothetical protein
LexA		SP0127	SP0574	conserved hypothetical protein	hypothetical protein
LexA		SP1189	SP0574	hypothetical protein	hypothetical protein
LexA		SP1910	SP0574	conserved hypothetical protein	hypothetical protein
LexA		SP0772	SP0148	hypothetical protein	ABC transporter; substrate-binding protein
LexA		SP1132	SP1557	hypothetical protein	degV family protein
LexA		SP0487	SP1266	hypothetical protein	DNA processing protein DprA; putative
LexA		SP1223	SP1266	conserved hypothetical protein	DNA processing protein DprA; putative
LexA		SP0653	SP1266	hypothetical protein	DNA processing protein DprA; putative
LexA		SP1902	SP1266	conserved hypothetical protein	DNA processing protein DprA; putative
LexA		SP1405	SP1266	conserved hypothetical protein	DNA processing protein DprA; putative
LexA		SP0520	SP1084	hypothetical protein	methionine aminopeptidase; type I (map)
LexA	yes	SP0703	SP1084	hypothetical protein	methionine aminopeptidase; type I (map)
LexA		SP1543	SP1084	conserved hypothetical protein; authentic point mutation	methionine aminopeptidase; type I (map)
LexA		SP1353	SP1115	hypothetical protein	transcriptional regulator MutR; putative
LexA		SP0198	SP1115	hypothetical protein	transcriptional regulator MutR; putative
LexA		SP0036	SP1491	conserved hypothetical protein	glycerol uptake facilitator protein; putative
LexA		SP0198	SP1491	hypothetical protein	glycerol uptake facilitator protein; putative
LexA	yes	SP0409	SP0938	conserved hypothetical protein	tetrapyrrole methylase family protein
LexA	yes	SP1903	SP0938	conserved hypothetical protein	tetrapyrrole methylase family protein
LexA		SP0487	SP1360	hypothetical protein	homoserine kinase (thrB)
LexA		SP0653	SP1360	hypothetical protein	homoserine kinase (thrB)
LexA		SP1902	SP1360	conserved hypothetical protein	homoserine kinase (thrB)
LexA		SP1405	SP1360	conserved hypothetical protein	homoserine kinase (thrB)
LexA		SP0127	SP0105	conserved hypothetical protein	L-serine dehydratase; iron-sulfur-dependent; alpha subunit (sdhA)
LexA	yes	SP1903	SP0105	conserved hypothetical protein	L-serine dehydratase; iron-sulfur-dependent; alpha subunit (sdhA)
LexA		SP1189	SP0105	hypothetical protein	L-serine dehydratase; iron-sulfur-dependent; alpha subunit (sdhA)
LexA		SP0036	SP1689	conserved hypothetical protein	ABC transporter; permease protein
LexA		SP0772	SP1400	hypothetical protein	phosphate ABC transporter; phosphate-binding protein; putative
LexA	yes	SP0409	SP1675	conserved hypothetical protein	ROK family protein
LexA	yes	SP0653	SP1045	hypothetical protein	conserved hypothetical protein TIGR00147
LexA		SP1069	SP1045	conserved hypothetical protein	conserved hypothetical protein TIGR00147
LexA		SP1405	SP1045	conserved hypothetical protein	conserved hypothetical protein TIGR00147
LexA		SP1132	SP0927	hypothetical protein	transcriptional regulator; LysR family
LexA		SP0653	SP0839	hypothetical protein	pantothenate kinase (coaA)
LexA		SP1069	SP0839	conserved hypothetical protein	pantothenate kinase (coaA)
LexA		SP1405	SP0839	conserved hypothetical protein	pantothenate kinase (coaA)
LexA		SP1189	SP2210	hypothetical protein	cysteine synthase (cysM)
LexA		SP0198	SP1887	hypothetical protein	oligopeptide ABC transporter; ATP-binding protein AmiF (amiF)
LexA	yes	SP0409	SP1191	conserved hypothetical protein	tagatose-6-phosphate kinase (lacC)
LexA		SP0653	SP2127	hypothetical protein	transketolase; C-terminal subunit
LexA		SP1189	SP2113	hypothetical protein	conserved hypothetical protein
LexA		SP1132	SP1534	hypothetical protein	inorganic pyrophosphatase; manganese-dependent (ppaC)
LexA		SP0036	SP1754	conserved hypothetical protein	conserved hypothetical protein
LexA		SP0653	SP2189	hypothetical protein	TIM-barrel protein; putative; NifR3 family
LexA		SP2183	SP1095	hypothetical protein	ribose-phosphate pyrophosphokinase (prsA-2)
LexA		SP0653	SP1095	hypothetical protein	ribose-phosphate pyrophosphokinase (prsA-2)
LexA		SP1630	SP1095	hypothetical protein	ribose-phosphate pyrophosphokinase (prsA-2)
LexA		SP2183	SP1563	hypothetical protein	pyridine nucleotide-disulphide oxidoreductase family protein
LexA		SP0653	SP1563	hypothetical protein	pyridine nucleotide-disulphide oxidoreductase family protein
LexA		SP2183	SP0419	hypothetical protein	enoyl-(acyl-carrier-protein) reductase (fabK)
LexA		SP0653	SP0419	hypothetical protein	enoyl-(acyl-carrier-protein) reductase (fabK)
LexA		SP0488	SP0419	conserved hypothetical protein	enoyl-(acyl-carrier-protein) reductase (fabK)
LexA	yes	SP0699	SP0676	hypothetical protein	transcriptional regulator; putative
LexA		SP1405	SP0027	conserved hypothetical protein	ribose-phosphate pyrophosphokinase (prsA-1)
LexA		SP0652	SP0027	conserved hypothetical protein	ribose-phosphate pyrophosphokinase (prsA-1)
LexA	yes	SP2183	SP1164	hypothetical protein	acetoin dehydrogenase; E1 component; alpha subunit; putative
LexA		SP0653	SP1164	hypothetical protein	acetoin dehydrogenase; E1 component; alpha subunit; putative
LexA		SP1405	SP1164	conserved hypothetical protein	acetoin dehydrogenase; E1 component; alpha subunit; putative
LexA		SP0652	SP1164	conserved hypothetical protein	acetoin dehydrogenase; E1 component; alpha subunit; putative
LexA		SP1300	SP2112	hypothetical protein	maltose operon transcriptional repressor (malR)
LexA		SP1300	SP2040	hypothetical protein	jag protein; putative
LexA		SP0748	SP2040	conserved hypothetical protein	jag protein; putative
LexA		SP0653	SP2040	hypothetical protein	jag protein; putative
LexA		SP1917	SP2040	hypothetical protein	jag protein; putative
[truncated: 361 more rows]
