# Supplementary material for: The Protein Interactome of Streptococcus pneumoniae and Bacterial Meta-interactomes Improve Function Predictions
Source: mSystems. 2017 Jun 6;2(3):e00019-17. doi: 10.1128/mSystems.00019-17 (PMC5513735; doi:10.1128/mSystems.00019-17)
Supplement: TABLE S4 [file sys003172108st4.xlsx]

## Sheet: S Table 4
Suppl. Table S4: Prediction of functional classes of 342 poorly characterized proteins in S. pneumoniae, using the metainteractome.
	Replication, recomb. & repair	Carbohydrate transport and metabolism	Amino acid transport and metabolism	Posttransl. modification	Nucleotide transport and metabolism	Coenzyme transport and metabolism	Energy production and conversion	Cell wall/ membrane/ envelope biogenesis	Intracellular trafficking	Secondary metabolites biosynthesis	Inorganic ion transport and metabolism	Defense mechanisms	Lipid transport and metabolism	Signal transduction mechanisms	Cell cycle control	Cell motility	Extracellular structures	Nuclear structure	Cytoskeleton	Chromatin structure	Translation	Transcription
SP_0550	0	0	0	0	0	0	0	0.11	0	0	0	0	0	0	0.12	0	0	0	0	0	0	0.11
SP_1410	0	0	0	0	0	0	0	0.11	0	0	0	0	0	0	0	0	0	0	0	0	0	0.1
SP_0851	0	0	0	0	0	0	0	0.18	0	0	0	0	0	0	0	0	0	0	0	0	0	0
SP_1476	0	0	0	0	0	0	0	0.12	0	0	0	0	0	0	0	0	0	0	0	0	0	0
SP_0073	0	0.12	0	0.13	0	0	0	0.19	0	0	0	0	0	0	0	0	0	0	0	0	0	0
SP_2094	0	0	0	0	0	0	0.14	0.1	0	0	0	0	0	0	0	0	0	0	0	0	0	0.1
SP_2113	0	0	0	0	0	0	0.12	0	0	0	0	0	0	0	0	0	0	0	0	0	0	0.18
SP_0404	0	0	0	0	0	0	0.11	0	0	0	0	0	0	0	0	0	0	0	0	0	0	0
SP_1059	0	0	0	0	0	0	0.1	0	0	0	0	0	0	0	0	0	0	0	0	0	0	0
SP_0619	0	0	0	0	0	0	0.13	0	0	0	0	0	0	0	0	0	0	0	0	0	0	0
SP_2057	0	0	0	0	0	0	0	0	0.11	0	0	0	0	0	0	0	0	0	0	0	0	0
SP_1536	0	0	0	0	0.11	0	0.36	0.14	0	0	0	0	0	0	0	0	0	0	0	0	0	0
SP_1810	0	0	0	0	0	0	0	0	0	0	0	0	0.11	0	0	0	0	0	0	0	0	0
SP_1566	0	0	0	0	0	0	0	0	0	0	0	0	0.11	0	0	0	0	0	0	0	0	0
SP_0195	0	0	0	0	0	0	0	0	0	0	0	0	0.15	0	0	0	0	0	0	0	0	0
SP_1561	0	0	0	0	0	0.1	0	0	0	0	0	0	0.13	0	0	0	0	0	0	0	0	0
SP_1090	0	0	0	0.11	0	0	0	0	0	0	0	0	0.11	0	0	0	0	0	0	0	0	0
SP_0096	0	0	0	0	0	0	0	0	0	0	0	0.18	0	0	0	0	0	0	0	0	0	0
SP_1947	0	0	0	0	0	0	0	0	0	0	0	0.13	0	0	0	0	0	0	0	0	0	0
SP_1302	0	0	0	0	0	0	0	0	0	0	0	0.19	0.1	0	0	0	0	0	0	0	0	0
SP_1694	0	0	0	0	0	0	0	0	0	0	0.15	0	0	0	0	0	0	0	0	0	0	0
SP_0003	0	0	0	0	0	0	0	0	0	0	0.13	0	0	0	0	0	0	0	0	0	0	0
SP_0853	0	0	0	0	0	0	0	0	0	0	0.11	0	0	0	0	0	0	0	0	0	0.11	0
SP_0654	0	0	0	0	0	0	0	0	0	0.12	0.12	0	0.12	0	0	0	0	0	0	0	0	0
SP_1006	0	0	0.12	0	0	0	0	0	0	0.17	0.15	0	0	0	0	0	0	0	0	0	0	0
SP_1165	0	0	0.14	0	0	0	0	0	0	0	0.17	0	0	0	0	0	0	0	0	0	0	0
SP_1070	0	0	0	0	0	0	0	0	0	0	0.12	0	0	0	0	0	0	0	0	0	0	0.11
SP_0783	0	0	0	0	0	0	0	0	0	0	0.12	0	0	0	0	0	0	0	0	0	0	0.11
SP_0905	0	0	0	0	0	0	0	0	0	0	0.2	0	0	0	0	0	0	0	0	0	0	0.23
SP_1600	0	0.1	0	0	0	0	0	0	0	0.12	0	0	0	0	0	0	0	0	0	0	0	0
SP_0080	0	0.1	0	0	0	0	0	0	0	0.11	0	0	0	0	0	0	0	0	0	0	0	0
SP_1240	0	0.13	0	0	0	0	0	0	0	0.1	0	0	0	0.1	0	0	0	0	0	0	0	0
SP_1934	0	0.11	0	0	0	0	0	0	0	0.28	0	0	0	0	0	0	0	0	0	0	0	0
SP_0520	0.11	0	0	0	0	0	0	0	0	0.11	0	0	0	0	0	0	0	0	0	0	0	0.11
SP_0482	0	0	0	0	0	0	0	0	0	0.09	0	0	0	0	0	0	0	0	0	0	0	0.1
SP_1280	0	0	0	0	0	0	0	0	0	0.13	0	0	0	0	0	0	0	0	0	0	0	0
SP_1794	0	0.1	0	0	0	0	0	0	0	0	0	0	0	0	0	0	0	0	0	0	0	0
SP_1545	0	0.1	0	0	0	0	0	0	0	0	0	0	0	0	0	0	0	0	0	0	0	0
SP_1333	0	0.1	0	0	0	0	0	0	0	0	0	0	0	0	0	0	0	0	0	0	0	0
SP_1851	0	0.11	0	0	0	0	0	0	0	0	0	0	0	0	0	0	0	0	0	0	0	0
SP_0153	0	0.11	0	0	0	0	0	0	0	0	0	0	0	0	0	0	0	0	0	0	0	0
SP_0311	0	0.14	0	0	0	0	0	0	0	0	0	0	0	0	0	0	0	0	0	0	0	0
SP_0488	0	0.14	0	0	0	0	0	0	0	0	0	0	0	0	0	0	0	0	0	0	0	0
SP_1042	0	0.13	0	0	0	0	0	0	0	0	0	0	0	0	0	0	0	0	0	0	0	0
SP_0472	0.12	0.13	0	0	0	0.13	0	0	0	0	0	0	0	0	0	0	0	0	0	0	0	0
SP_1705	0.1	0.12	0	0	0	0.11	0	0	0	0	0	0	0	0	0	0	0	0	0	0	0	0
SP_1069	0.1	0.11	0	0	0	0.14	0	0	0	0	0	0	0	0	0	0	0	0	0	0	0	0
SP_1027	0	0.13	0.11	0	0	0.13	0	0	0	0	0	0	0	0	0	0	0	0	0	0	0	0
SP_0741	0.1	0	0	0	0	0.11	0	0	0	0	0.1	0	0	0	0	0	0	0	0	0	0	0
SP_1045	0.13	0	0	0	0	0.13	0	0	0	0	0	0	0	0	0	0	0	0	0	0	0	0
SP_0371	0	0	0	0	0	0.14	0	0	0	0	0	0	0	0	0	0	0	0	0	0	0	0
SP_0332	0	0	0	0	0	0.12	0	0	0	0	0	0	0	0	0	0	0	0	0	0	0	0
SP_0184	0	0	0	0	0	0	0	0	0.48	0	0	0	0	0	0	0	0	0	0	0	0	0
SP_1477	0	0	0	0.3	0	0	0	0	0	0	0	0	0	0	0	0	0	0	0	0	0	0
SP_1777	0	0	0	0.26	0	0	0	0	0	0	0	0	0	0	0	0	0	0	0	0	0	0
SP_1933	0	0.17	0	0.36	0	0	0	0	0	0	0	0	0	0	0	0	0	0	0	0	0	0
SP_2102	0	0	0	0.12	0	0	0	0	0	0	0	0	0	0	0	0	0	0	0	0	0	0
SP_0904	0	0	0	0.12	0	0	0	0	0	0	0	0	0	0	0	0	0	0	0	0	0	0
SP_1140	0	0	0	0.11	0	0	0	0	0	0	0	0	0	0	0	0	0	0	0	0	0	0
SP_1730	0	0	0	0.1	0	0	0	0	0	0	0	0	0	0	0	0	0	0	0	0	0	0
SP_1338	0	0	0	0.18	0	0	0	0	0	0	0	0	0	0	0	0	0	0	0	0	0	0
SP_0901	0.1	0	0	0.1	0	0	0	0	0	0	0	0	0	0	0	0	0	0	0	0	0	0
SP_1183	0	0	0	0.13	0	0	0	0	0	0.11	0	0	0	0	0	0	0	0	0	0	0	0
SP_0627	0	0	0	0	0.19	0	0	0.11	0	0	0	0	0	0	0	0	0	0	0	0	0	0
SP_2061	0	0	0	0	0.18	0	0	0	0	0	0	0	0	0	0	0	0	0	0	0	0	0
SP_2081	0	0	0	0	0.24	0	0	0	0	0	0	0	0	0	0	0	0	0	0	0	0.14	0
SP_1102	0	0.12	0	0	0.28	0	0	0	0	0	0	0	0	0	0	0	0	0	0	0	0	0
SP_0172	0	0	0	0	0.3	0	0	0	0	0	0	0	0	0	0	0	0	0	0	0	0	0
SP_2183	0	0	0.12	0	0.21	0	0.15	0	0	0	0	0	0	0	0	0	0	0	0	0	0	0
SP_1146	0	0	0	0	0	0	0	0	0	0	0	0	0	0	0	0	0	0	0	0	0.12	0.11
SP_2209	0	0	0	0	0	0	0	0	0	0	0	0	0	0	0	0	0	0	0	0	0.12	0.1
SP_2045	0	0	0	0	0	0	0	0	0	0	0	0	0	0	0	0	0	0	0	0	0.13	0.11
SP_1668	0	0	0	0	0	0	0	0	0	0	0	0	0	0	0	0	0	0	0	0	0.12	0.14
SP_1956	0	0	0	0	0	0	0	0	0	0	0	0	0	0	0	0	0	0	0	0	0.16	0.16
SP_0882	0	0	0	0	0	0	0	0	0	0	0	0	0	0	0	0	0	0	0	0	0.15	0.16
SP_0191	0	0	0	0	0	0	0	0	0	0	0	0	0	0	0	0	0	0	0	0	0.18	0.13
SP_1098	0	0.1	0	0	0	0	0	0	0	0	0	0	0	0	0	0	0	0	0	0	0.13	0.1
SP_0554	0	0	0	0	0	0	0	0.1	0	0	0	0	0	0	0	0	0	0	0	0	0.18	0.15
SP_1818	0	0	0	0.13	0	0	0	0	0	0	0	0	0	0	0	0	0	0	0	0	0.25	0.22
SP_0560	0	0	0	0.14	0	0	0	0	0	0	0	0	0	0	0	0	0	0	0	0	0.25	0.12
SP_1746	0	0	0	0	0	0.22	0	0	0	0	0	0	0	0	0	0	0	0	0	0	0.19	0.17
SP_1748	0	0	0	0.12	0	0.23	0	0	0	0	0	0	0	0	0	0	0	0	0	0	0.15	0
SP_1139	0	0	0	0	0	0	0	0	0	0	0	0	0	0	0	0	0	0	0	0	0.13	0
SP_2202	0	0	0	0	0	0	0	0	0	0	0	0	0	0	0	0	0	0	0	0	0.13	0
SP_0910	0	0	0	0	0	0	0	0	0	0	0	0	0	0	0	0	0	0	0	0	0.12	0
SP_1142	0	0	0	0	0	0	0	0	0	0	0	0	0	0	0	0	0	0	0	0	0.12	0
SP_0899	0	0	0	0	0	0	0	0	0	0	0	0	0	0	0	0	0	0	0	0	0.11	0
SP_0861	0	0	0	0	0	0	0	0	0	0	0	0	0	0	0	0	0	0	0	0	0.11	0
SP_1679	0	0	0	0	0	0	0	0	0	0	0	0	0	0	0	0	0	0	0	0	0.11	0
SP_0559	0	0	0	0	0	0	0	0	0	0	0	0	0	0	0	0	0	0	0	0	0.1	0
SP_1411	0	0	0	0	0	0	0	0	0	0	0	0	0	0	0	0	0	0	0	0	0.15	0
SP_1093	0	0	0	0	0	0	0	0	0	0	0	0	0	0	0	0	0	0	0	0	0.15	0
SP_0260	0	0	0	0	0	0	0	0	0	0	0	0	0	0	0	0	0	0	0	0	0.14	0
SP_0405	0	0	0	0	0	0	0	0	0	0	0	0	0	0	0	0	0	0	0	0	0.14	0
SP_1597	0	0	0	0	0	0	0	0.1	0	0	0	0	0	0	0	0	0	0	0	0	0.12	0
SP_2182	0	0	0	0	0	0	0	0	0	0	0	0	0	0	0	0	0	0.1	0	0	0.11	0
SP_0822	0	0	0	0	0	0	0	0	0	0	0	0	0	0	0.12	0	0	0	0	0	0.17	0
SP_1327	0	0	0.13	0	0	0	0	0	0	0	0	0	0	0	0	0	0	0	0	0	0.17	0
SP_1657	0	0	0.1	0	0	0	0	0	0	0	0	0	0	0	0	0	0	0	0	0	0.13	0
SP_1535	0	0	0.17	0	0	0	0	0	0	0	0	0	0	0	0	0	0	0	0	0	0.14	0
SP_1348	0	0	0.25	0	0	0	0	0	0	0	0	0	0	0	0	0	0	0	0	0	0.29	0
SP_0653	0.23	0	0.2	0	0	0	0	0	0	0	0	0	0	0	0	0	0	0	0	0	0.23	0
SP_0033	0.1	0	0.1	0	0	0	0	0	0	0	0	0	0	0	0	0.15	0	0	0	0	0.24	0
SP_2059	0	0	0.1	0	0	0	0	0.1	0.11	0	0	0	0	0	0	0	0	0	0	0	0	0.1
SP_1189	0	0	0.16	0	0	0	0	0	0	0	0	0	0	0	0	0	0	0	0	0	0	0.14
SP_0095	0	0	0.17	0	0	0.1	0	0.1	0	0	0	0	0	0	0	0	0	0	0	0	0	0
SP_1742	0	0	0.21	0	0	0	0	0.13	0	0	0	0	0	0	0	0	0	0	0	0	0	0
SP_0772	0	0	0.22	0	0	0	0	0	0	0	0	0	0	0.11	0	0	0	0	0	0	0	0
SP_1436	0	0	0.11	0	0	0	0	0	0	0.1	0	0	0	0.12	0	0	0	0	0	0	0	0
SP_1635	0	0	0.12	0	0	0	0	0	0	0	0	0	0	0	0	0	0	0	0	0	0	0
SP_2122	0	0	0.11	0	0	0	0	0	0	0	0	0	0	0	0	0	0	0	0	0	0	0
SP_0958	0	0	0.1	0	0	0	0	0	0	0	0	0	0	0	0	0	0	0	0	0	0	0
SP_2067	0	0	0.16	0	0	0	0	0	0	0	0	0	0	0	0	0	0	0	0	0	0	0
SP_0673	0	0	0	0	0	0	0	0	0	0	0	0	0	0	0	0	0	0	0	0	0.1	0.27
SP_0574	0	0	0	0	0	0	0	0	0	0	0	0	0	0	0	0	0	0	0	0	0.1	0.25
SP_0100	0	0	0	0	0	0	0	0	0	0	0	0	0	0	0	0	0	0	0	0	0.14	0.22
SP_0031	0	0	0	0	0.11	0	0	0	0	0	0	0	0	0	0	0	0	0	0	0	0.16	0.29
SP_1047	0	0	0	0	0	0	0	0	0	0	0	0	0	0	0	0	0	0	0	0	0	0.23
SP_1713	0	0	0	0	0	0	0	0	0	0	0	0	0	0	0	0	0	0	0	0	0	0.23
SP_1289	0	0	0	0	0	0	0	0	0	0	0	0	0	0	0	0	0	0	0	0	0	0.22
SP_1785	0	0	0	0	0	0	0	0	0	0	0	0	0	0	0	0	0	0	0	0	0	0.25
SP_1103	0	0	0	0	0	0	0	0	0	0	0	0	0	0	0	0	0	0	0	0	0	0.24
SP_0429	0	0	0	0	0	0	0	0	0	0	0	0	0	0	0	0	0	0	0	0	0	0.2
SP_1862	0	0	0	0	0	0	0	0	0	0	0	0	0	0	0	0	0	0	0	0	0	0.19
SP_1351	0.1	0	0	0	0.14	0	0	0	0	0	0	0	0	0	0	0	0	0	0	0	0	0.23
SP_0316	0	0	0	0	0.13	0	0	0	0	0	0	0	0	0	0	0	0	0	0	0	0	0.28
SP_1779	0	0	0	0	0.21	0	0	0	0	0	0	0	0	0	0	0	0	0	0	0	0	0.21
SP_1831	0	0	0	0	0.24	0	0	0	0	0	0	0	0	0	0	0	0	0	0	0	0	0.15
SP_0244	0.15	0	0	0	0	0	0	0	0	0	0	0	0	0	0	0	0	0	0	0	0	0.21
SP_1256	0.12	0	0	0	0	0	0	0	0	0	0	0	0	0	0	0	0	0	0	0	0	0.19
SP_1917	0.22	0	0	0	0	0	0	0	0	0	0	0	0	0	0	0	0	0	0	0	0	0.14
SP_0070	0.28	0	0	0	0.11	0	0	0	0	0	0	0	0	0	0	0	0	0	0	0	0	0.25
SP_0025	0	0	0	0	0	0	0	0	0	0	0	0	0	0	0	0	0	0	0	0	0	0.11
SP_0154	0	0	0	0	0	0	0	0	0	0	0	0	0	0	0	0	0	0	0	0	0	0.11
SP_0956	0	0	0	0	0	0	0	0	0	0	0	0	0	0	0	0	0	0	0	0	0	0.11
SP_1031	0	0	0	0	0	0	0	0	0	0	0	0	0	0	0	0	0	0	0	0	0	0.1
SP_0098	0	0	0	0	0	0	0	0	0	0	0	0	0	0	0	0	0	0	0	0	0	0.1
SP_1629	0	0	0	0	0	0	0	0	0	0	0	0	0	0	0	0	0	0	0	0	0	0.1
SP_1138	0	0	0	0	0	0	0	0	0	0	0	0	0	0	0	0	0	0	0	0	0	0.12
SP_1473	0	0	0	0	0	0	0	0	0	0	0	0	0	0	0	0	0	0	0	0	0	0.12
SP_0830	0	0	0	0	0	0	0	0	0	0	0	0	0	0	0	0	0	0	0	0	0	0.12
SP_0513	0	0	0	0	0	0	0	0	0	0	0	0	0	0	0	0	0	0	0	0	0	0.13
SP_1480	0	0	0	0	0	0	0	0	0	0	0	0	0	0	0	0	0	0	0	0	0	0.13
SP_1290	0	0	0	0	0	0	0	0	0	0	0	0	0	0	0	0	0	0	0	0	0	0.14
SP_2048	0	0	0	0	0	0	0	0	0	0	0	0	0	0	0	0	0	0	0	0	0	0.14
SP_0122	0	0	0	0	0	0	0	0	0	0	0	0	0	0	0	0	0	0	0	0	0	0.14
SP_0142	0	0	0	0	0	0	0	0	0	0	0	0	0	0	0	0	0	0	0	0	0	0.16
SP_0099	0	0	0	0	0	0	0	0	0	0	0	0	0	0	0	0	0	0	0	0	0	0.16
SP_0884	0	0	0	0	0	0	0	0	0	0	0	0	0	0.1	0	0	0	0	0	0	0	0.14
SP_0018	0	0	0	0	0	0	0	0	0	0	0	0	0	0	0	0	0.11	0	0	0	0	0.1
SP_0587	0	0	0	0.1	0	0	0	0	0	0	0	0	0	0	0	0	0	0	0	0	0.11	0.11
SP_1428	0	0	0	0.1	0	0	0	0	0	0	0	0	0	0	0	0	0	0	0	0	0	0.15
SP_1750	0	0.12	0	0.12	0	0	0	0	0	0	0	0	0	0	0	0	0	0	0	0	0	0.13
SP_0919	0	0	0.45	0.13	0	0	0	0	0	0	0	0	0	0	0	0	0	0	0	0	0	0
SP_1153	0.1	0	0.46	0	0	0	0	0	0	0	0	0	0	0	0	0	0	0	0	0	0	0
SP_1754	0.12	0.12	0.28	0	0	0	0	0	0	0	0	0	0	0	0	0	0	0	0	0	0	0
SP_1781	0	0.13	0.29	0	0	0	0	0	0	0	0	0	0	0	0	0	0	0	0	0	0	0
SP_0768	0	0	0.34	0	0	0.32	0	0.14	0	0	0	0	0	0	0	0	0	0	0	0	0	0
SP_0864	0	0	0.63	0	0	0	0	0	0	0	0	0	0	0	0	0	0	0	0	0	0.25	0
SP_0374	0.14	0	0	0	0	0	0	0	0	0	0	0	0	0	0	0	0	0	0	0	0	0
SP_0484	0.14	0	0	0	0	0	0	0	0	0	0	0	0	0	0	0	0	0	0	0	0	0
SP_2144	0.14	0	0	0	0	0	0	0	0	0	0	0	0	0	0	0	0	0	0	0	0	0
SP_2226	0.14	0	0	0	0	0	0	0	0	0	0	0	0	0	0	0	0	0	0	0	0	0
SP_0125	0.15	0	0	0	0	0	0	0	0	0	0	0	0	0	0	0	0	0	0	0	0	0
SP_1158	0.15	0	0	0	0	0	0	0	0	0	0	0	0	0	0	0	0	0	0	0	0	0
SP_0167	0.12	0	0	0	0	0	0	0	0	0	0	0	0	0	0	0	0	0	0	0	0	0
SP_1108	0.12	0	0	0	0	0	0	0	0	0	0	0	0	0	0	0	0	0	0	0	0	0
SP_1712	0.13	0	0	0	0	0	0	0	0	0	0	0	0	0	0	0	0	0	0	0	0	0
SP_0269	0.11	0	0	0	0	0	0	0	0	0	0	0	0	0	0	0	0	0	0	0	0	0
SP_0068	0.11	0	0	0	0	0	0	0	0	0	0	0	0	0	0	0	0	0	0	0	0	0
SP_1233	0.1	0	0	0	0	0	0	0	0	0	0	0	0	0	0	0	0	0	0	0	0	0
SP_0126	0.13	0	0	0	0	0	0	0	0	0	0	0	0.11	0	0	0	0	0	0.1	0	0	0
SP_1494	0.19	0	0	0	0	0	0	0	0	0	0	0	0	0	0.12	0	0	0	0	0	0	0
SP_1575	0.13	0	0	0	0	0	0	0	0	0	0	0	0	0	0.11	0	0	0	0	0	0	0
SP_1757	0.24	0	0	0	0	0	0	0	0	0	0	0	0	0	0	0	0	0	0	0	0	0
SP_1915	0.23	0	0	0	0	0	0	0	0	0	0	0	0	0	0	0	0	0	0	0	0	0
SP_1345	0.22	0	0	0	0	0	0	0	0	0	0	0	0	0	0	0	0	0	0	0	0	0
SP_1459	0.29	0	0	0	0	0	0	0	0	0	0	0	0	0	0	0	0	0	0	0	0	0
SP_1401	0.27	0	0	0	0	0	0	0	0	0	0	0	0	0	0	0	0	0	0	0	0	0
SP_0563	0.2	0	0	0	0	0	0	0	0	0	0	0	0	0	0	0	0	0	0	0	0	0
SP_1879	0.19	0	0	0	0	0	0	0	0	0	0	0	0	0	0	0	0	0	0	0	0	0
SP_0866	0.18	0	0	0	0	0	0	0	0	0	0	0	0	0	0	0	0	0	0	0	0	0
SP_0595	0.18	0	0	0	0	0	0	0	0	0	0	0	0	0	0	0	0	0	0	0	0	0
SP_1743	0.18	0	0	0	0	0	0	0	0	0	0.1	0	0	0.1	0	0	0	0	0	0	0	0
SP_2117	0.14	0.1	0	0	0	0	0	0	0	0	0	0	0	0	0	0	0	0	0	0	0	0
SP_0022	0.11	0.11	0	0	0	0	0	0	0	0	0	0	0	0	0	0	0	0	0	0	0	0
SP_0296	0.16	0.19	0	0	0	0	0	0	0	0	0	0	0	0	0	0	0	0	0	0	0	0
SP_1952	0.23	0.11	0	0	0	0	0	0	0	0	0	0	0	0	0	0	0	0	0	0	0	0
SP_2223	0.18	0.1	0	0	0	0	0	0	0	0	0	0	0	0	0	0	0	0	0	0	0	0
SP_0279	0.17	0.13	0.1	0	0	0	0	0	0	0	0	0	0	0	0	0	0	0	0	0	0	0
SP_2013	0.15	0.21	0	0	0	0	0	0	0	0	0.17	0	0	0	0	0	0	0	0	0	0	0
SP_1012	0.35	0	0	0	0	0	0	0	0	0	0	0	0	0	0	0	0	0	0	0	0.14	0.12
SP_0564	0.35	0	0	0	0	0	0	0	0	0	0	0	0	0	0	0	0	0	0	0	0.11	0.11
SP_0937	0.3	0	0	0	0	0	0	0	0	0	0	0	0	0	0	0	0	0	0	0	0.14	0
SP_2004	0.4	0.15	0	0	0	0	0	0	0	0	0	0	0	0	0	0	0	0	0	0	0	0.1
SP_0008	0.45	0.13	0	0	0	0	0	0	0	0	0	0	0	0	0	0	0	0	0	0	0	0
SP_0699	0.1	0.13	0	0	0	0	0	0	0	0	0	0	0	0	0	0	0	0	0	0	0.1	0
SP_0998	0	0.17	0	0	0	0	0	0	0	0	0	0	0	0	0	0	0	0	0	0	0.15	0
SP_0239	0	0.09	0	0.1	0	0	0	0	0	0	0	0	0	0	0	0	0	0	0	0	0.15	0
SP_1912	0	0.22	0.16	0	0	0	0	0	0	0	0	0	0	0	0	0	0	0	0	0	0.21	0.12
SP_0640	0	0.16	0.15	0.2	0	0	0	0	0	0	0	0	0	0	0	0	0	0	0	0	0	0
SP_0490	0	0.2	0.09	0.1	0	0	0	0	0	0	0	0	0	0	0	0	0	0	0	0	0	0
SP_0871	0	0.28	0	0.2	0	0	0	0	0	0	0	0	0	0	0	0	0	0	0	0	0.1	0
SP_1141	0	0.38	0	0	0	0	0	0	0	0	0	0	0	0	0	0	0	0	0	0	0	0
SP_1728	0	0.35	0	0	0	0	0	0	0	0	0	0	0	0	0	0	0	0	0	0	0	0
SP_0592	0	0.25	0	0	0	0	0	0	0	0	0	0	0	0.1	0	0	0	0	0	0	0	0
SP_1126	0	0.21	0	0	0	0	0.12	0	0	0	0	0	0	0	0	0	0	0	0	0	0	0
SP_2049	0	0.27	0	0	0	0	0	0	0	0	0	0	0	0	0	0	0	0	0	0	0	0.12
SP_1938	0	0.22	0	0	0	0	0	0	0	0	0	0	0	0	0	0	0	0	0	0	0	0.17
SP_0304	0	0.18	0	0	0	0	0	0	0	0	0	0	0	0	0	0	0	0	0	0	0	0.1
SP_1924	0	0.17	0.1	0.11	0	0	0	0	0	0	0	0	0	0	0	0	0	0	0	0	0	0.24
SP_0926	0	0.14	0.1	0	0	0	0	0	0	0	0	0	0	0	0	0	0	0	0	0	0	0.18
SP_0629	0.15	0.16	0	0	0	0	0	0	0	0	0	0	0	0	0	0	0	0	0	0	0	0.25
SP_1452	0.13	0.19	0	0	0	0	0	0	0	0	0	0	0	0	0	0	0	0	0	0	0	0.11
SP_0663	0	0.55	0	0	0	0.11	0	0	0	0	0	0	0	0	0.06	0	0	0	0	0	0	0
SP_1197	0	0.64	0	0	0	0	0	0	0	0	0	0	0	0	0	0	0	0	0	0	0	0
SP_0409	0	0.45	0	0	0	0	0	0	0	0	0	0.18	0	0	0	0	0	0	0	0	0	0
SP_0036	0.31	0.53	0	0	0	0	0	0	0	0	0	0	0	0	0	0	0	0	0	0	0	0
SP_1731	0.19	0.54	0.1	0	0	0	0	0	0	0	0	0	0	0	0	0	0	0	0	0	0	0
SP_0765	0.8	0	0	0	0	0	0	0	0	0	0	0	0	0	0	0	0	0	0	0	0	0
SP_2027	0.79	0	0	0	0	0	0	0	0	0	0	0	0	0	0	0	0	0	0	0	0	0
SP_1873	0.77	0	0	0	0	0	0	0	0	0	0	0	0.03	0	0	0	0	0	0	0	0	0
SP_0888	0.71	0.2	0	0	0	0	0	0	0	0	0	0	0	0	0	0	0	0	0	0	0	0
SP_0448	0	0	0	0	0	0	0	0	0	0	0	0	0	0	0	0	0	0	0	0	0.49	0.46
SP_0276	0	0	0	0	0	0	0	0	0	0	0	0	0	0	0	0	0	0	0	0	0.46	0.47
SP_1547	0	0	0	0	0	0	0	0	0	0	0	0	0	0	0	0	0	0	0	0	0.45	0.41
SP_0194	0	0	0	0	0	0	0	0	0	0	0	0	0	0	0	0	0	0	0	0.06	0.49	0.48
SP_0275	0	0	0	0	0	0	0	0	0	0	0	0	0	0	0	0	0	0	0	0.05	0.4	0.41
SP_0924	0	0	0	0	0	0	0	0	0	0	0	0	0	0	0	0	0	0	0	0	0.44	0.33
SP_0434	0	0	0	0	0	0	0	0	0	0	0	0	0	0	0	0	0	0	0	0	0.36	0.45
SP_1935	0	0	0	0	0	0	0	0	0	0	0	0	0	0	0	0	0	0	0	0	0.34	0.45
SP_1562	0	0	0	0	0	0	0	0	0	0	0	0	0	0	0	0	0	0	0	0	0.34	0.47
SP_0127	0	0	0	0	0	0	0	0	0	0	0	0	0	0	0	0	0	0	0	0	0.3	0.58
SP_1747	0	0	0	0	0	0	0	0	0	0	0	0	0	0	0	0	0	0	0	0	0.3	0.58
SP_1910	0	0	0	0	0	0	0	0	0	0	0	0	0	0	0	0	0	0	0	0	0.24	0.44
SP_0497	0	0	0	0	0	0	0	0	0	0	0	0	0	0	0	0	0	0	0	0	0.23	0.44
SP_0443	0	0	0	0	0	0	0	0	0	0	0	0	0	0	0	0	0	0	0	0	0.27	0.48
SP_0997	0	0	0	0	0	0	0	0	0	0	0	0	0	0	0	0	0	0	0	0	0.2	0.4
SP_1691	0	0	0	0	0	0	0	0	0	0	0	0	0	0	0	0	0	0	0	0	0.21	0.37
SP_1405	0	0	0	0	0	0	0	0	0	0	0	0	0	0	0	0	0	0	0	0	0.28	0.33
SP_1832	0	0	0	0	0	0	0	0	0	0	0	0	0	0	0	0	0	0	0	0	0.3	0.3
SP_1304	0	0	0	0	0	0	0	0	0	0	0	0	0	0	0	0	0	0	0	0	0.3	0.37
SP_1173	0	0	0	0	0	0	0	0	0	0	0	0	0	0	0	0	0	0	0	0	0.23	0.31
SP_1925	0	0.11	0	0	0	0	0	0	0	0	0	0	0	0	0	0	0.03	0	0	0	0.23	0.28
SP_0652	0	0.12	0	0	0	0	0	0	0	0	0	0	0	0	0	0	0	0	0	0	0.15	0.32
SP_0703	0	0.27	0	0	0	0	0	0	0	0	0	0	0	0	0	0	0	0	0	0	0.25	0.38
SP_1049	0	0	0.3	0	0	0	0	0	0	0	0	0	0	0	0	0	0	0	0	0	0.35	0.31
SP_1630	0	0	0.27	0	0	0	0	0	0	0	0	0	0	0	0	0	0	0	0	0	0.13	0.32
SP_1565	0	0.14	0	0	0	0	0	0	0	0	0	0	0	0	0	0	0	0	0	0.04	0.51	0.31
SP_0442	0	0.11	0	0	0	0	0	0	0	0	0	0	0	0	0	0	0	0	0	0	0.47	0.31
SP_0639	0	0.11	0	0	0	0	0	0	0	0	0	0	0	0	0	0	0	0	0	0.05	0.46	0.41
SP_1949	0	0.14	0	0	0	0	0	0	0	0	0	0	0	0	0	0	0	0	0	0	0.42	0.14
SP_1288	0	0	0	0	0	0	0	0	0	0	0	0	0	0	0	0	0	0	0	0	0.46	0.22
SP_0841	0	0	0	0	0	0	0	0	0	0	0	0	0	0	0	0	0	0	0	0.01	0.63	0.31
SP_1223	0	0	0	0	0	0	0	0	0	0	0	0	0	0	0	0	0	0	0	0	0.58	0.32
SP_1740	0	0	0	0	0	0	0.03	0	0	0	0	0	0	0	0	0	0	0	0	0	0.73	0.25
SP_1627	0	0	0	0	0	0	0	0	0	0	0	0	0	0	0	0	0	0	0	0	0.41	0
SP_0389	0	0	0	0	0	0	0	0	0	0	0	0	0	0	0	0	0	0	0	0	0.35	0
SP_1982	0	0	0	0	0	0	0	0	0	0	0	0	0	0.1	0	0	0	0	0	0	0.39	0
SP_1741	0	0.11	0	0	0	0	0	0	0	0	0	0	0	0	0	0	0	0	0	0	0.4	0
SP_0072	0	0	0	0	0	0	0	0	0	0	0	0	0	0	0	0	0	0	0	0	0.29	0
SP_1096	0	0	0	0	0	0	0	0	0	0	0	0	0	0	0	0	0	0	0	0	0.24	0
SP_0782	0.12	0	0	0	0	0	0	0	0	0	0	0	0	0	0	0	0	0	0	0	0.25	0
SP_1944	0	0	0	0.12	0	0	0	0.18	0	0	0	0	0	0	0	0	0	0	0	0	0.39	0
SP_0373	0.14	0	0	0	0	0	0	0	0	0	0	0	0	0	0	0	0	0	0	0	0.59	0
SP_0767	0.19	0	0	0	0	0	0	0	0	0	0	0	0	0	0	0	0	0	0	0	0.45	0
SP_0967	0	0	0	0	0	0	0	0	0	0	0	0	0	0	0	0	0	0	0	0	1	0
SP_1902	0	0	0	0	0	0	0	0	0	0	0	0	0	0	0	0	0	0	0	0	0.89	0
SP_0487	0.12	0	0	0	0	0	0	0	0	0	0	0	0	0	0	0	0	0	0	0	0	0.51
SP_0816	0.12	0	0	0	0	0	0	0	0	0	0	0	0	0	0	0	0	0	0	0	0	0.43
SP_0407	0	0	0	0	0	0	0	0	0	0	0	0	0	0	0	0	0	0	0	0	0	0.52
SP_0029	0	0	0	0	0	0	0	0	0	0	0	0	0	0	0	0	0	0	0	0	0	0.49
SP_1788	0	0	0	0	0	0	0	0	0	0	0	0	0	0	0	0	0	0	0	0	0	0.37
SP_1678	0	0	0	0	0	0	0	0	0	0	0	0	0	0	0	0	0	0	0	0	0	0.36
SP_0748	0	0	0	0	0	0	0	0	0	0	0	0	0	0	0	0	0	0	0	0	0	0.39
SP_0947	0	0	0	0	0	0	0	0	0	0	0	0	0	0	0	0	0	0	0	0	0	0.42
SP_0921	0	0.16	0	0	0	0	0	0	0	0	0	0	0	0	0	0	0	0	0	0	0	0.37
SP_1601	0	0.12	0	0	0	0	0	0	0	0	0	0	0	0	0	0	0	0	0	0	0	0.39
SP_0760	0	0.11	0	0	0	0	0	0	0	0	0	0	0	0	0	0	0	0	0	0	0	0.29
SP_0792	0	0.11	0.12	0	0	0	0	0	0	0	0	0	0	0	0	0	0	0	0	0	0	0.44
SP_1986	0	0	0	0	0	0	0	0	0	0	0	0	0	0	0	0	0	0	0	0	0.21	0.5
SP_1060	0	0	0	0	0	0	0	0	0	0	0	0	0	0	0	0	0	0	0	0	0.18	0.48
SP_1132	0	0	0	0	0	0	0	0	0	0	0	0	0	0	0	0	0	0	0	0	0.19	0.54
SP_1372	0	0	0	0	0	0	0	0	0	0	0	0	0	0	0	0	0	0	0	0	0.12	0.52
SP_0134	0	0	0	0	0	0	0	0	0	0	0	0	0	0	0	0	0	0	0	0	0.1	0.51
SP_1353	0	0	0	0	0	0	0	0	0	0	0	0	0	0	0	0	0	0	0	0	0.14	0.49
SP_1300	0	0	0	0	0	0	0	0	0	0	0	0	0	0	0	0	0	0	0	0	0.13	0.62
SP_1028	0	0	0	0	0	0	0	0	0	0	0	0	0	0	0	0	0	0	0	0	0	0.82
SP_0355	0	0	0	0	0	0	0	0	0	0	0	0	0	0	0	0	0	0	0	0	0	0.81
SP_0821	0	0	0	0	0	0	0	0	0	0	0	0	0	0	0	0	0	0	0	0	0	0.78
SP_0198	0	0	0	0	0	0	0	0	0	0	0	0	0	0	0	0	0	0	0	0	0	0.86
SP_0192	0	0	0	0	0	0	0	0	0	0	0	0	0	0	0	0	0	0	0	0	0	0.86
SP_1875	0	0	0	0	0	0	0	0	0	0	0	0	0	0	0	0	0	0	0	0	0	0.95
SP_1903	0	0	0	0	0	0	0	0	0	0	0	0	0	0	0	0	0	0	0	0	0.17	0.79
SP_1876	0	0	0	0	0	0	0	0	0	0	0	0	0	0	0	0	0	0	0	0	0	0.66
SP_1723	0	0	0	0	0	0	0	0	0	0	0	0	0	0	0	0	0	0	0	0	0	0.65
SP_0108	0	0	0	0	0	0	0	0	0	0	0	0	0	0	0	0	0	0	0	0	0	0.63
SP_2200	0	0	0	0	0	0	0	0	0	0	0	0	0	0	0	0	0	0	0	0	0	0.71
SP_1281	0.11	0	0	0	0	0	0	0	0	0	0	0	0	0	0	0	0	0	0	0	0	0.72
